# Supplementary material for: Linking Cerebral Malaria Pathogenesis to APOE-Mediated Amyloidosis: Observations and Hypothesis
Source: Mol Neurobiol. 2024 Jul 18;62(2):1720–5. doi: 10.1007/s12035-024-04366-3 (PMC11772498; doi:10.1007/s12035-024-04366-3)
Supplement: Supplementary file 1 — Supplementary file1 (XLSX 189 KB) [file 12035_2024_4366_MOESM1_ESM.xlsx]

## Sheet: Table 1-CM vs ABM
Differential Protein expression analysis comparing cerebral malaria (CM) to acute bacterial meningitis (ABM). Data source Njunge et.al 2017
Uniprot	log2Fold-Change	CI-L	CI.R	Average Expression	t	P.Value	adjusted.P.Value	B	symbol	geneName	ensembl
Q8TC57	6.19091	4.54028	7.84154	7.76006	7.48009	1.63149e-10	7.11399e-09	13.7356	M1AP	meiosis 1 associated protein	ENSG00000159374
P35318	5.63385	4.21464	7.05305	6.24371	7.91703	2.55927e-11	1.27537e-09	15.5075	ADM	adrenomedullin	ENSG00000148926
P05408	5.04501	4.03004	6.05998	6.22903	9.91144	5.07731e-15	6.64176e-13	23.6385	SCG5	secretogranin V	ENSG00000166922
O15033	5.02165	2.88492	7.15837	11.5363	4.68705	1.3212e-05	0.000120229	2.95717	AREL1	apoptosis resistant E3 ubiquitin protein ligase 1	ENSG00000119682
O15240	4.99621	3.92837	6.06404	6.45626	9.32996	6.00686e-14	5.98684e-12	21.2871	VGF	VGF nerve growth factor inducible	ENSG00000128564
P0DP58	4.92301	4.04618	5.79985	5.94362	11.1955	2.50313e-17	5.82116e-15	28.673	LYNX1	Ly6/neurotoxin 1	ENSG00000180155
Q9BY67	4.82806	3.84864	5.80748	5.951	9.82947	7.16217e-15	8.32802e-13	23.3114	CADM1	cell adhesion molecule 1	ENSG00000182985
Q8WXD2	4.5977	3.457	5.7384	7.28257	8.03844	1.52848e-11	8.41869e-10	16.0004	SCG3	secretogranin III	ENSG00000104112
P09486	4.45801	3.48969	5.42634	6.44204	9.18011	1.1107e-13	1.05668e-11	20.701	SPARC	secreted protein acidic and cysteine rich	ENSG00000113140
Q5MNV8	4.44132	2.63042	6.25221	7.6664	4.89126	6.14108e-06	6.36301e-05	3.68192	FBXO47	F-box protein 47	ENSG00000204952
Q14515	4.2622	3.21238	5.31203	7.68518	8.09555	1.12731e-11	6.55404e-10	16.2896	SPARCL1	SPARC like 1	ENSG00000152583
P10645	4.25422	2.98809	5.52034	7.27652	6.70109	4.32003e-09	1.16909e-07	10.6011	CHGA	chromogranin A	ENSG00000100604
P01344	4.25407	3.16497	5.34317	6.50526	7.78946	4.29422e-11	2.09019e-09	15.0117	IGF2	insulin like growth factor 2	ENSG00000167244
P13987	4.17031	2.95416	5.38647	7.42297	6.83884	2.42942e-09	7.26396e-08	11.1517	CD59	CD59 molecule (CD59 blood group)	ENSG00000085063
P10451	4.14468	2.94776	5.34161	7.92736	6.90599	1.83369e-09	5.72822e-08	11.4208	SPP1	secreted phosphoprotein 1	ENSG00000118785
Q14508	4.12478	3.33072	4.91884	5.29567	10.358	7.86688e-16	1.1761e-13	25.4093	WFDC2	WAP four-disulfide core domain 2	ENSG00000101443
Q9UHG2	4.11871	2.92236	5.31505	7.0657	6.86606	2.1677e-09	6.67206e-08	11.2607	PCSK1N	proprotein convertase subtilisin/kexin type 1 inhibitor	ENSG00000102109
Q13449	4.03711	2.94203	5.13219	6.53271	7.35188	2.75262e-10	1.15224e-08	13.2344	LSAMP	limbic system associated membrane protein	ENSG00000185565
Q9NZB2	4.02607	2.72976	5.32239	6.41192	6.19404	3.52248e-08	7.27566e-07	8.59517	FAM120A	family with sequence similarity 120A	ENSG00000048828
Q92520	4.02103	2.91073	5.13134	6.88426	7.22233	4.78656e-10	1.82847e-08	12.7052	FAM3C	FAM3 metabolism regulating signaling molecule C	ENSG00000196937
Q92876	4.01881	2.89143	5.1462	6.71536	7.1093	7.80525e-10	2.76888e-08	12.238	KLK6	kallikrein related peptidase 6	ENSG00000167755
P07998	3.97409	2.8362	5.11199	7.8303	6.96525	1.43007e-09	4.67678e-08	11.6586	RNASE1	ribonuclease A family member 1, pancreatic	ENSG00000129538
P24592	3.95083	2.75072	5.15093	7.52324	6.56554	7.59589e-09	1.9388e-07	10.0614	IGFBP6	insulin like growth factor binding protein 6	ENSG00000167779
Q96PD2	3.95051	2.41079	5.49023	6.52453	5.11698	2.59183e-06	2.90091e-05	4.49986	DCBLD2	discoidin, CUB and LCCL domain containing 2	ENSG00000057019
P04216	3.93262	2.99703	4.86821	5.81909	8.38155	3.3231e-12	2.10765e-10	17.4571	THY1	Thy-1 cell surface antigen	ENSG00000154096
P05060	3.93215	2.68865	5.17566	8.56589	6.30646	2.21901e-08	4.78803e-07	9.03667	CHGB	chromogranin B	ENSG00000089199
Q16270	3.89529	2.87378	4.9168	8.48363	7.60369	9.16214e-11	4.08008e-09	14.2856	IGFBP7	insulin like growth factor binding protein 7	ENSG00000163453
Q96EP5	3.88633	2.80476	4.9679	5.0134	7.16547	6.00312e-10	2.16909e-08	12.4879	DAZAP1	DAZ associated protein 1	ENSG00000071626
P19022	3.87311	2.81009	4.93614	6.2505	7.26538	3.89251e-10	1.59746e-08	12.902	CDH2	cadherin 2	ENSG00000170558
Q96FE7	3.8726	2.79466	4.95054	5.25288	7.16406	6.01085e-10	2.16909e-08	12.4865	PIK3IP1	phosphoinositide-3-kinase interacting protein 1	ENSG00000100100
P18065	3.84647	2.75366	4.93928	7.72595	7.01922	1.12104e-09	3.78441e-08	11.8908	IGFBP2	insulin like growth factor binding protein 2	ENSG00000115457
Q6I9Y2	3.82616	2.42979	5.22254	5.47748	5.46466	6.66722e-07	9.55788e-06	5.79052	THOC7	THO complex subunit 7	ENSG00000163634
P02649	3.82287	2.93195	4.71379	10.349	8.55616	1.57819e-12	1.06894e-10	18.1685	APOE	apolipoprotein E	ENSG00000130203
Q9UBP4	3.80359	2.75472	4.85246	8.43927	7.23104	4.46348e-10	1.78489e-08	12.7706	DKK3	dickkopf WNT signaling pathway inhibitor 3	ENSG00000050165
P20774	3.78826	2.71685	4.85967	7.21471	7.05068	9.67937e-10	3.32114e-08	12.0305	OGN	osteoglycin	ENSG00000106809
O94985	3.78772	2.66149	4.91394	7.59384	6.70742	4.20744e-09	1.16909e-07	10.6264	CLSTN1	calsyntenin 1	ENSG00000171603
P05067	3.77283	2.6603	4.88537	7.15022	6.76302	3.30619e-09	9.74629e-08	10.8565	APP	amyloid beta precursor protein	ENSG00000142192
Q9P121	3.73414	2.58199	4.88629	6.55715	6.46375	1.1587e-08	2.78754e-07	9.65771	NTM	neurotrimin	ENSG00000182667
P01210	3.72662	2.46452	4.98873	7.15635	5.88873	1.2222e-07	2.16785e-06	7.40743	PENK	proenkephalin	ENSG00000181195
P13591	3.70981	2.60492	4.81471	7.29332	6.69585	4.35687e-09	1.16909e-07	10.5923	NCAM1	neural cell adhesion molecule 1	ENSG00000149294
A8MTL3	3.65348	2.37583	4.93113	5.73169	5.70292	2.58292e-07	4.03437e-06	6.69381	RNF212B	ring finger protein 212B	ENSG00000215277
Q9H1Z8	3.61617	2.46093	4.77141	5.42297	6.24281	2.88327e-08	6.03469e-07	8.78646	ECRG4	ECRG4 augurin precursor	ENSG00000119147
P51693	3.56744	2.49181	4.64308	8.15835	6.61369	6.06732e-09	1.60746e-07	10.2749	APLP1	amyloid beta precursor like protein 1	ENSG00000105290
Q9H1K6	3.55773	2.19326	4.92221	6.22358	5.20008	1.87927e-06	2.30018e-05	4.80513	TLNRD1	talin rod domain containing 1	ENSG00000140406
Q9Y646	3.54785	1.95821	5.1375	5.12621	4.45111	3.14278e-05	0.000239194	2.13971	CPQ	carboxypeptidase Q	ENSG00000104324
O00533	3.54416	2.5664	4.52192	7.80044	7.22786	4.51979e-10	1.78489e-08	12.7586	CHL1	cell adhesion molecule L1 like	ENSG00000134121
Q12860	3.54338	2.44334	4.64341	6.7224	6.42367	1.35002e-08	3.08637e-07	9.51081	CNTN1	contactin 1	ENSG00000018236
Q8TEU8	3.54313	2.52269	4.56357	8.27878	6.92351	1.63455e-09	5.18351e-08	11.5287	WFIKKN2	WAP, follistatin/kazal, immunoglobulin, kunitz and netrin domain containing 2	ENSG00000173714
Q9NQX5	3.54205	2.56292	4.52118	5.05868	7.21342	4.80488e-10	1.82847e-08	12.7001	NPDC1	neural proliferation, differentiation and control 1	ENSG00000107281
Q8N126	3.52708	2.4492	4.60497	5.70698	6.5252	8.77195e-09	2.18568e-07	9.92239	CADM3	cell adhesion molecule 3	ENSG00000162706
Q15818	3.49377	2.68601	4.30153	4.95643	8.62465	1.17864e-12	8.50653e-11	18.4473	NPTX1	neuronal pentraxin 1	ENSG00000171246
P08294	3.48777	2.40008	4.57547	7.36766	6.39457	1.52156e-08	3.35223e-07	9.39642	SOD3	superoxide dismutase 3	ENSG00000109610
Q96NL0	3.48591	2.51901	4.45281	5.10107	7.18888	5.33077e-10	1.99238e-08	12.6007	RUNDC3B	RUN domain containing 3B	ENSG00000105784
P56945	3.45447	2.13575	4.7732	5.59478	5.22432	1.71039e-06	2.13086e-05	4.89458	BCAR1	BCAR1 scaffold protein, Cas family member	ENSG00000050820
P48745	3.44782	2.40548	4.49016	6.12772	6.59572	6.46222e-09	1.69068e-07	10.2139	CCN3	cellular communication network factor 3	ENSG00000136999
O43505	3.38652	2.18202	4.59101	6.84466	5.60725	3.78594e-07	5.67595e-06	6.32942	B4GAT1	beta-1,4-glucuronyltransferase 1	ENSG00000174684
P01011	3.35153	2.30983	4.39322	10.6016	6.4155	1.36833e-08	3.08637e-07	9.49666	SERPINA3	serpin family A member 3	ENSG00000196136
P04156	3.33486	2.0768	4.59293	6.78291	5.2866	1.34192e-06	1.71258e-05	5.12516	PRNP	prion protein	ENSG00000171867
O94772	3.2374	2.21328	4.26152	6.29861	6.30337	2.17714e-08	4.74663e-07	9.0528	LY6H	lymphocyte antigen 6 family member H	ENSG00000176956
Q92823	3.22946	2.08068	4.37825	8.10671	5.60654	3.79662e-07	5.67595e-06	6.32674	NRCAM	neuronal cell adhesion molecule	ENSG00000091129
P13521	3.21738	2.17128	4.26347	6.24488	6.1328	4.39607e-08	8.76283e-07	8.38151	SCG2	secretogranin II	ENSG00000171951
Q13822	3.17923	2.26376	4.09471	8.24759	6.92477	1.62591e-09	5.18351e-08	11.5337	ENPP2	ectonucleotide pyrophosphatase/phosphodiesterase 2	ENSG00000136960
P02452	3.17573	2.13187	4.21958	7.36533	6.06639	5.77171e-08	1.0982e-06	8.12152	COL1A1	collagen type I alpha 1 chain	ENSG00000108821
Q01850	3.17365	1.89591	4.4514	5.3526	4.95356	4.84774e-06	5.15041e-05	3.90597	CDR2	cerebellar degeneration related protein 2	ENSG00000140743
Q6IAN0	3.15033	1.90062	4.40004	6.78699	5.02746	3.65606e-06	3.92417e-05	4.17345	DHRS7B	dehydrogenase/reductase 7B	ENSG00000109016
Q14982	3.13471	2.06894	4.20048	5.2152	5.86512	1.31763e-07	2.27917e-06	7.33413	OPCML	opioid binding protein/cell adhesion molecule like	ENSG00000183715
Q14118	3.06569	1.92277	4.20862	6.43037	5.34949	1.04914e-06	1.42587e-05	5.35919	DAG1	dystroglycan 1	ENSG00000173402
Q96KN2	3.06186	1.90287	4.22085	6.70855	5.26874	1.43873e-06	1.82501e-05	5.05895	CNDP1	carnosine dipeptidase 1	ENSG00000150656
Q86YP4	3.05609	1.75721	4.35497	5.29123	4.69244	1.29497e-05	0.000118876	2.97612	GATAD2A	GATA zinc finger domain containing 2A	ENSG00000167491
Q9P0L9	3.05378	1.54704	4.56052	6.06869	4.04205	0.000133953	0.000745646	0.779053	PKD2L1	polycystin 2 like 1, transient receptor potential cation channel	ENSG00000107593
P07307	3.05112	1.74242	4.35981	5.06934	4.64967	1.51771e-05	0.000133469	2.82619	ASGR2	asialoglycoprotein receptor 2	ENSG00000161944
Q8NCL9	3.02664	1.49823	4.55505	6.11018	3.94933	0.000184188	0.000983433	0.481603	APCDD1L	APC down-regulated 1 like	ENSG00000198768
P41222	3.02079	1.98339	4.05819	10.5747	5.80635	1.66263e-07	2.85236e-06	7.11188	PTGDS	prostaglandin D2 synthase	ENSG00000107317
P07333	3.01674	1.82214	4.21135	6.73292	5.03634	3.53375e-06	3.85216e-05	4.20572	CSF1R	colony stimulating factor 1 receptor	ENSG00000182578
Q9UH62	3.01191	1.63571	4.38811	5.76133	4.36477	4.29257e-05	0.000303602	1.8463	ARMCX3	armadillo repeat containing X-linked 3	ENSG00000102401
A6NFC9	2.98661	2.05852	3.91471	4.85812	6.41676	1.36119e-08	3.08637e-07	9.50166
P05452	2.97733	1.87122	4.08344	7.42901	5.36789	9.69397e-07	1.32611e-05	5.43373	CLEC3B	C-type lectin domain family 3 member B	ENSG00000163815
Q9NPY3	2.96667	1.57996	4.35338	6.30198	4.26663	6.09613e-05	0.000399975	1.51668	CD93	CD93 molecule	ENSG00000125810
Q9NQ79	2.92105	1.76618	4.07592	6.57248	5.04437	3.42654e-06	3.75485e-05	4.23494	CRTAC1	cartilage acidic protein 1	ENSG00000095713
Q9H773	2.91028	1.50651	4.31405	5.28117	4.13466	9.70755e-05	0.000575578	1.08037	DCTPP1	dCTP pyrophosphatase 1	ENSG00000179958
Q8TB22	2.90459	1.81373	3.99545	5.76368	5.3099	1.21545e-06	1.59996e-05	5.2185	SPATA20	spermatogenesis associated 20	ENSG00000006282
P16035	2.87408	1.78018	3.96799	6.59164	5.23953	1.60077e-06	2.01832e-05	4.95682	TIMP2	TIMP metallopeptidase inhibitor 2	ENSG00000035862
Q8N8A6	2.87337	1.67453	4.0722	6.66488	4.78008	9.33612e-06	8.88205e-05	3.28544	DDX51	DEAD-box helicase 51	ENSG00000185163
Q7Z3G6	2.85677	1.5132	4.20034	6.66067	4.24051	6.68811e-05	0.00043106	1.42969	PRICKLE2	prickle planar cell polarity protein 2	ENSG00000163637
Q15113	2.83058	1.76996	3.8912	5.85435	5.32176	1.15128e-06	1.5348e-05	5.26933	PCOLCE	procollagen C-endopeptidase enhancer	ENSG00000106333
Q08380	2.82213	1.75853	3.88573	7.54868	5.29105	1.29918e-06	1.67851e-05	5.15448	LGALS3BP	galectin 3 binding protein	ENSG00000108679
O75711	2.81598	1.66955	3.96241	6.11534	4.89873	5.96975e-06	6.27874e-05	3.70872	SCRG1	stimulator of chondrogenesis 1	ENSG00000164106
Q5SYB0	2.79448	1.32053	4.26844	6.58241	3.7811	0.000324889	0.00153151	-0.0469025	FRMPD1	FERM and PDZ domain containing 1	ENSG00000070601
Q99674	2.79179	1.87218	3.71141	4.57249	6.05347	6.08508e-08	1.14739e-06	8.07104	CGREF1	cell growth regulator with EF-hand domain 1	ENSG00000138028
Q8WXF8	2.79117	1.4384	4.14395	7.67364	4.11494	0.000104	0.000609724	1.01585	DEDD2	death effector domain containing 2	ENSG00000160570
Q15648	2.77083	1.62464	3.91703	5.75472	4.82119	8.00032e-06	7.71644e-05	3.43153	MED1	mediator complex subunit 1	ENSG00000125686
Q99541	2.7679	1.52501	4.01079	5.64027	4.44139	3.25557e-05	0.000244226	2.10651	PLIN2	perilipin 2	ENSG00000147872
P51449	2.76531	1.43369	4.09693	5.70742	4.14157	9.47578e-05	0.000566652	1.10301	RORC	RAR related orphan receptor C	ENSG00000143365
P48788	2.75374	0.60881	4.89867	7.72953	2.56042	0.0126088	0.0291928	-3.37684	TNNI2	troponin I2, fast skeletal type	ENSG00000130598
Q8N427	2.75316	1.35731	4.149	8.52003	3.93365	0.000194301	0.00102695	0.43174	NME8	NME/NM23 family member 8	ENSG00000086288
Q7Z3Q1	2.74454	1.37494	4.11413	5.46475	3.9965	0.000156715	0.000851959	0.632397	SLC46A3	solute carrier family 46 member 3	ENSG00000139508
P23142	2.72955	1.84122	3.61787	9.12434	6.12697	4.50264e-08	8.89059e-07	8.35863	FBLN1	fibulin 1	ENSG00000077942
O00622	2.72861	1.60387	3.85335	4.98877	4.83827	7.50186e-06	7.3371e-05	3.49241	CCN1	cellular communication network factor 1	ENSG00000142871
Q9NYJ8	2.7252	1.2126	4.2378	5.91905	3.59316	0.000602508	0.0025221	-0.619459	TAB2	TGF-beta activated kinase 1 (MAP3K7) binding protein 2	ENSG00000055208
P12109	2.72305	1.67142	3.77469	5.95633	5.16321	2.13159e-06	2.48703e-05	4.68376	COL6A1	collagen type VI alpha 1 chain	ENSG00000142156
Q92993	2.71397	0.563131	4.8648	6.38171	2.51651	0.0141411	0.0318541	-3.47777	KAT5	lysine acetyltransferase 5	ENSG00000172977
Q8N371	2.70726	1.293	4.12151	5.97655	3.81771	0.00028748	0.00138321	0.0668369	KDM8	lysine demethylase 8	ENSG00000155666
O14498	2.69951	1.86429	3.53472	4.5143	6.44488	1.21118e-08	2.88067e-07	9.61328	ISLR	immunoglobulin superfamily containing leucine rich repeat	ENSG00000129009
Q8NFZ8	2.68606	1.50589	3.86623	5.29736	4.53914	2.28014e-05	0.000186419	2.44208	CADM4	cell adhesion molecule 4	ENSG00000105767
Q9UJ99	2.67614	1.47567	3.87662	4.75681	4.44587	3.20305e-05	0.000242021	2.12182	CDH22	cadherin 22	ENSG00000149654
Q5T6X5	2.67369	1.27531	4.07207	6.19371	3.81318	0.000291878	0.00140115	0.0527138	GPRC6A	G protein-coupled receptor class C group 6 member A	ENSG00000173612
Q8TAG5	2.67189	1.52269	3.82109	5.94084	4.63688	1.59126e-05	0.000139352	2.7815	VSTM2A	V-set and transmembrane domain containing 2A	ENSG00000170419
Q96GW7	2.6636	1.55071	3.7765	7.10607	4.77308	9.55412e-06	9.04831e-05	3.26323	BCAN	brevican	ENSG00000132692
O95196	2.66204	1.52975	3.79434	5.55921	4.68875	1.31286e-05	0.000119992	2.96316	CSPG5	chondroitin sulfate proteoglycan 5	ENSG00000114646
Q9Y2P0	2.65845	1.40569	3.91122	5.72848	4.23216	6.88876e-05	0.000442276	1.40195	ZNF835	zinc finger protein 835	ENSG00000127903
P13284	2.62149	1.44722	3.79576	5.48382	4.45227	3.12965e-05	0.000239064	2.14366	IFI30	IFI30 lysosomal thiol reductase	ENSG00000216490
O14594	2.61446	1.46129	3.76764	6.74249	4.52156	2.43159e-05	0.000197261	2.38145	NCAN	neurocan	ENSG00000130287
Q16849	2.60585	1.54151	3.67019	4.87352	4.88215	6.28362e-06	6.47863e-05	3.65888	PTPRN	protein tyrosine phosphatase receptor type N	ENSG00000054356
O43182	2.6048	1.37518	3.83442	5.4481	4.2248	7.07048e-05	0.00044844	1.37752	ARHGAP6	Rho GTPase activating protein 6	ENSG00000047648
Q6DD87	2.59297	1.39417	3.79177	6.41727	4.31373	5.15412e-05	0.000349624	1.67435	ZNF787	zinc finger protein 787	ENSG00000142409
Q99469	2.58872	1.2398	3.93763	5.80887	3.82738	0.000278303	0.00135462	0.0970181	STAC	SH3 and cysteine rich domain	ENSG00000144681
P51801	2.58509	1.16177	4.00841	5.19623	3.62222	0.000548263	0.00231821	-0.53219	CLCNKB	chloride voltage-gated channel Kb	ENSG00000184908
Q86Z14	2.56753	1.2204	3.91466	5.6491	3.80109	0.000303919	0.00144898	0.0151211	KLB	klotho beta	ENSG00000134962
P02747	2.56362	1.41003	3.71722	8.10544	4.43202	3.36791e-05	0.000249082	2.07457	C1QC	complement C1q C chain	ENSG00000159189
Q9NQV8	2.55717	1.41776	3.69658	5.22394	4.47592	2.87189e-05	0.000223452	2.22461	PRDM8	PR/SET domain 8	ENSG00000152784
Q12805	2.55444	1.69573	3.41316	8.95584	5.93164	1.0003e-07	1.78942e-06	7.59661	EFEMP1	EGF containing fibulin extracellular matrix protein 1	ENSG00000115380
Q15375	2.54934	1.19395	3.90472	6.60728	3.75117	0.000358893	0.00166186	-0.139375	EPHA7	EPH receptor A7	ENSG00000135333
Q9BWT3	2.54426	1.28393	3.80459	5.71096	4.02605	0.00014156	0.000779699	0.727418	PAPOLG	poly(A) polymerase gamma	ENSG00000115421
Q6MZZ7	2.53676	1.29904	3.77447	5.34411	4.08751	0.000114424	0.000650787	0.926439	CAPN13	calpain 13	ENSG00000162949
Q9H2X3	2.52233	1.32635	3.71831	6.19142	4.2061	7.55328e-05	0.000470507	1.31555	CLEC4M	C-type lectin domain family 4 member M	ENSG00000104938
O43639	2.51582	1.30762	3.72402	5.34275	4.15282	9.10966e-05	0.000551055	1.13992	NCK2	NCK adaptor protein 2	ENSG00000071051
A6NGG8	2.51546	0.924941	4.10599	7.20861	3.15413	0.00237009	0.00763169	-1.87678	PCARE	photoreceptor cilium actin regulator	ENSG00000179270
P16870	2.50958	1.47588	3.54328	5.66044	4.84098	7.32087e-06	7.22763e-05	3.51389	CPE	carboxypeptidase E	ENSG00000109472
Q7Z736	2.49706	1.14045	3.85367	5.9884	3.67092	0.000467652	0.00203612	-0.384923	PLEKHH3	pleckstrin homology, MyTH4 and FERM domain containing H3	ENSG00000068137
P09972	2.49198	1.35214	3.63183	6.3188	4.36017	4.36422e-05	0.000307552	1.83073	ALDOC	aldolase, fructose-bisphosphate C	ENSG00000109107
Q9UP95	2.47789	1.2787	3.67709	5.15746	4.12092	0.000101852	0.00059881	1.03539	SLC12A4	solute carrier family 12 member 4	ENSG00000124067
P14778	2.47099	1.15367	3.7883	5.63629	3.74096	0.000371256	0.00170403	-0.17082	IL1R1	interleukin 1 receptor type 1	ENSG00000115594
Q9UGM3	2.46634	1.31379	3.61889	5.49144	4.26773	6.07231e-05	0.000399665	1.52036	DMBT1	deleted in malignant brain tumors 1	ENSG00000187908
Q03405	2.4527	1.38617	3.51922	4.77653	4.5858	1.90315e-05	0.000162635	2.61134	PLAUR	plasminogen activator, urokinase receptor	ENSG00000011422
Q8TDX5	2.45039	1.02017	3.8806	5.8537	3.41692	0.00105744	0.00393769	-1.13816	ACMSD	aminocarboxymuconate semialdehyde decarboxylase	ENSG00000153086
Q6ZU67	2.44638	1.0106	3.88215	6.91747	3.39812	0.00112173	0.0041045	-1.19241	BEND4	BEN domain containing 4	ENSG00000188848
Q8N3Z6	2.44427	1.14723	3.74131	5.66367	3.75835	0.000350441	0.00162994	-0.117242	ZCCHC7	zinc finger CCHC-type containing 7	ENSG00000147905
Q9Y2I1	2.4307	1.08297	3.77843	5.65769	3.59691	0.000595219	0.00249658	-0.608204	NISCH	nischarin	ENSG00000010322
Q9BXJ4	2.40603	1.36089	3.45117	4.62975	4.59045	1.86612e-05	0.000160732	2.62956	C1QTNF3	C1q and TNF related 3	ENSG00000082196
Q9BX70	2.4034	1.26994	3.53687	4.65361	4.22883	6.97038e-05	0.000445612	1.3909	BTBD2	BTB domain containing 2	ENSG00000133243
P09871	2.40321	1.57166	3.23475	8.57631	5.76281	1.98216e-07	3.26667e-06	6.94425	C1S	complement C1s	ENSG00000182326
Q86UG4	2.39887	1.11001	3.68773	6.67561	3.71196	0.000408618	0.00182712	-0.259808	SLCO6A1	solute carrier organic anion transporter family member 6A1	ENSG00000205359
P43121	2.39386	1.33638	3.45135	4.8622	4.51403	2.47616e-05	0.0002001	2.36309	MCAM	melanoma cell adhesion molecule	ENSG00000076706
P01019	2.39208	1.26076	3.52341	9.48245	4.21687	7.27135e-05	0.000455657	1.35124	AGT	angiotensinogen	ENSG00000135744
P30086	2.37361	1.20129	3.54593	5.62957	4.03799	0.000135843	0.000753238	0.765951	PEBP1	phosphatidylethanolamine binding protein 1	ENSG00000089220
P04085	2.34691	1.22729	3.46652	4.76692	4.1805	8.26418e-05	0.000508733	1.23118	PDGFA	platelet derived growth factor subunit A	ENSG00000197461
Q8TBP5	2.34501	1.32232	3.36771	4.5339	4.57222	1.99579e-05	0.000169117	2.56619	FAM174A	family with sequence similarity 174 member A	ENSG00000174132
P22680	2.3315	1.00287	3.66014	5.39929	3.49971	0.000813567	0.00317686	-0.896755	CYP7A1	cytochrome P450 family 7 subfamily A member 1	ENSG00000167910
Q969T3	2.328	1.09436	3.56164	5.47091	3.76353	0.000344457	0.00161056	-0.101244	SNX21	sorting nexin family member 21	ENSG00000124104
Q8N3Y3	2.32116	0.455767	4.18655	6.40243	2.48163	0.015476	0.034168	-3.55692	LARGE2	LARGE xylosyl- and glucuronyltransferase 2	ENSG00000165905
Q2KHT3	2.31444	0.792364	3.83652	7.71475	3.03257	0.00339672	0.0101417	-2.20359	CLEC16A	C-type lectin domain containing 16A	ENSG00000038532
P05543	2.31379	1.24148	3.3861	5.51856	4.30284	5.3228e-05	0.000357071	1.64312	SERPINA7	serpin family A member 7	ENSG00000123561
P54764	2.30419	1.1565	3.45187	6.13844	4.00404	0.000152706	0.000832325	0.656605	EPHA4	EPH receptor A4	ENSG00000116106
Q86UY5	2.30076	0.979083	3.62244	5.83955	3.47175	0.000889256	0.00341507	-0.978735	FAM83A	family with sequence similarity 83 member A	ENSG00000147689
Q9BTD3	2.29996	0.770883	3.82903	5.67119	2.99981	0.00373712	0.0109549	-2.29001	TMEM121	transmembrane protein 121	ENSG00000184986
Q8N8Y5	2.27249	0.775214	3.76976	5.75004	3.02693	0.00345321	0.0102701	-2.21852	ZFP41	ZFP41 zinc finger protein	ENSG00000181638
P48167	2.26045	0.720213	3.8007	6.74541	2.92691	0.00461102	0.0129191	-2.47969	GLRB	glycine receptor beta	ENSG00000109738
Q6P1W5	2.25286	1.04543	3.4603	5.07544	3.72111	0.000396454	0.00178064	-0.231771	C1orf94	chromosome 1 open reading frame 94	ENSG00000142698
Q9P260	2.24717	0.709071	3.78526	7.27206	2.91376	0.00478746	0.0132542	-2.51351	RELCH	RAB11 binding and LisH domain, coiled-coil and HEAT repeat containing	ENSG00000134444
Q9BYH1	2.23341	1.15619	3.31064	5.18825	4.13441	9.66056e-05	0.000574419	1.08402	SEZ6L	seizure related 6 homolog like	ENSG00000100095
Q8NBJ4	2.22608	1.04608	3.40607	5.87498	3.76236	0.000345804	0.00161195	-0.104868	GOLM1	golgi membrane protein 1	ENSG00000135052
Q5TEZ5	2.22003	1.07325	3.36681	5.86316	3.86083	0.000248692	0.00124768	0.201728	C6orf163	chromosome 6 open reading frame 163	ENSG00000203872
Q08629	2.20588	0.986702	3.42506	4.87092	3.60842	0.000573419	0.00241482	-0.573696	SPOCK1	SPARC (osteonectin), cwcv and kazal like domains proteoglycan 1	ENSG00000152377
Q05586	2.1915	0.675273	3.70772	6.09994	2.88257	0.00523136	0.014294	-2.59328	GRIN1	glutamate ionotropic receptor NMDA type subunit 1	ENSG00000176884
P02746	2.1879	0.999192	3.37662	7.92349	3.67074	0.000467929	0.00203612	-0.385473	C1QB	complement C1q B chain	ENSG00000173369
Q08999	2.18613	0.693358	3.6789	7.78046	2.92068	0.00469377	0.013018	-2.49571	RBL2	RB transcriptional corepressor like 2	ENSG00000103479
Q2PPJ7	2.17077	0.776893	3.56464	5.80189	3.10593	0.00273649	0.00851038	-2.00753	RALGAPA2	Ral GTPase activating protein catalytic subunit alpha 2	ENSG00000188559
P36955	2.16963	1.40168	2.93758	9.81317	5.63354	3.33235e-07	5.09095e-06	6.4491	SERPINF1	serpin family F member 1	ENSG00000132386
P10909	2.15679	1.0003	3.31329	9.94047	3.71934	0.000398779	0.00178725	-0.237197	CLU	clusterin	ENSG00000120885
P55209	2.15576	0.67927	3.63224	5.90445	2.91187	0.00481333	0.0133082	-2.51836	NAP1L1	nucleosome assembly protein 1 like 1	ENSG00000187109
Q5VX71	2.15142	0.849702	3.45313	5.01307	3.29618	0.00153957	0.00531736	-1.48285	SUSD4	sushi domain containing 4	ENSG00000143502
Q96CB9	2.14774	0.922681	3.3728	4.83742	3.49644	0.000822073	0.00320409	-0.906343	NSUN4	NOP2/Sun RNA methyltransferase 4	ENSG00000117481
P61916	2.13349	0.964247	3.30273	7.49107	3.63905	0.00051902	0.00221696	-0.481455	NPC2	NPC intracellular cholesterol transporter 2	ENSG00000119655
P13473	2.13217	1.09695	3.16738	5.04851	4.10694	0.000106051	0.000613975	0.99625	LAMP2	lysosomal associated membrane protein 2	ENSG00000005893
Q9NZ01	2.12948	0.889624	3.36933	5.69188	3.42535	0.00102976	0.00386253	-1.11377	TECR	trans-2,3-enoyl-CoA reductase	ENSG00000099797
Q8N2I2	2.12411	0.934158	3.31407	5.00636	3.55999	0.000670616	0.00274677	-0.718432	ZNF619	zinc finger protein 619	ENSG00000177873
P0DJD4	2.11925	0.826985	3.41152	6.32572	3.27064	0.00166517	0.00565779	-1.55462
P27824	2.11283	0.892561	3.3331	6.15039	3.45311	0.000943358	0.0035769	-1.03312	CANX	calnexin	ENSG00000127022
Q12907	2.11269	0.938061	3.28732	6.14559	3.58704	0.000614544	0.00256223	-0.637746	LMAN2	lectin, mannose binding 2	ENSG00000169223
Q14653	2.09652	0.929922	3.26311	4.92923	3.5841	0.000620421	0.00258159	-0.646544	IRF3	interferon regulatory factor 3	ENSG00000126456
O95502	2.09125	0.914458	3.26805	4.88204	3.54412	0.00070576	0.00285165	-0.765601	NPTXR	neuronal pentraxin receptor	ENSG00000221890
Q8N143	2.08821	0.754123	3.4223	5.2622	3.12171	0.00261112	0.00827623	-1.9649	BCL6B	BCL6B transcription repressor	ENSG00000161940
Q9Y2K1	2.08395	0.917735	3.25017	5.25358	3.56377	0.000662503	0.00273118	-0.707189	ZBTB1	zinc finger and BTB domain containing 1	ENSG00000126804
Q6ZSJ9	2.07806	0.948479	3.20765	5.25791	3.66895	0.000470678	0.00204384	-0.390901	SHISA6	shisa family member 6	ENSG00000188803
A0AVK6	2.07339	0.841398	3.30538	6.32447	3.35641	0.00127776	0.00457153	-1.312	E2F8	E2F transcription factor 8	ENSG00000129173
P00441	2.06627	1.01196	3.12057	7.80704	3.90799	0.000210626	0.0011021	0.355375	SOD1	superoxide dismutase 1	ENSG00000142168
P55290	2.05665	0.813562	3.29974	6.48731	3.29959	0.00152347	0.00527045	-1.47322	CDH13	cadherin 13	ENSG00000140945
P17900	2.05535	0.9583	3.1524	5.1574	3.73621	0.000376239	0.00172312	-0.183645	GM2A	ganglioside GM2 activator	ENSG00000196743
P01034	2.04136	1.09359	2.98913	10.066	4.29481	5.46104e-05	0.000364686	1.6186	CST3	cystatin C	ENSG00000101439
Q96GS4	2.0411	0.735782	3.34643	6.57035	3.11852	0.00263596	0.00829635	-1.97351	BORCS6	BLOC-1 related complex subunit 6	ENSG00000196544
Q16822	2.01847	0.712789	3.32416	5.66892	3.08309	0.00292795	0.00901206	-2.06894	PCK2	phosphoenolpyruvate carboxykinase 2, mitochondrial	ENSG00000100889
Q06481	2.01803	0.807905	3.22816	6.26412	3.32582	0.00140497	0.0049193	-1.39904	APLP2	amyloid beta precursor like protein 2	ENSG00000084234
P00746	2.01123	1.03971	2.98275	4.7812	4.128	9.85221e-05	0.000582505	1.06519	CFD	complement factor D	ENSG00000197766
Q9Y468	2.00713	0.975868	3.03839	5.13372	3.88091	0.000230776	0.00118336	0.270151	L3MBTL1	L3MBTL histone methyl-lysine binding protein 1	ENSG00000185513
O14981	1.99889	0.78428	3.2135	5.9982	3.28212	0.00160757	0.00551581	-1.52241	BTAF1	B-TFIID TATA-box binding protein associated factor 1	ENSG00000095564
P19021	1.9692	0.868955	3.06944	5.19828	3.56922	0.000649625	0.00268708	-0.689468	PAM	peptidylglycine alpha-amidating monooxygenase	ENSG00000145730
P05155	1.96887	1.03981	2.89793	9.236	4.22571	6.98332e-05	0.000445612	1.38778	SERPING1	serpin family G member 1	ENSG00000149131
P02753	1.96409	0.94809	2.98009	7.51994	3.85474	0.000252128	0.00125644	0.187748	RBP4	retinol binding protein 4	ENSG00000138207
Q9NQ90	1.95771	0.634132	3.2813	6.40542	2.94985	0.00431742	0.012261	-2.42038	ANO2	anoctamin 2	ENSG00000047617
Q6P2C0	1.95287	0.856835	3.04891	4.93843	3.55321	0.000684043	0.00278541	-0.737155	WDR93	WD repeat domain 93	ENSG00000140527
Q66PJ3	1.9411	0.529753	3.35245	5.75215	2.74294	0.00772242	0.0198807	-2.94205	ARL6IP4	ADP ribosylation factor like GTPase 6 interacting protein 4	ENSG00000182196
O43506	1.94051	0.615384	3.26564	6.04827	2.92052	0.00469595	0.013018	-2.49613	ADAM20	ADAM metallopeptidase domain 20	ENSG00000134007
O43286	1.92963	0.665805	3.19346	5.14867	3.04501	0.00327525	0.00986346	-2.1706	B4GALT5	beta-1,4-galactosyltransferase 5	ENSG00000158470
Q13547	1.92917	0.716692	3.14165	5.33624	3.17321	0.0022382	0.00730818	-1.82463	HDAC1	histone deacetylase 1	ENSG00000116478
Q9BU23	1.92229	0.254909	3.58968	6.25048	2.29925	0.0244715	0.0496789	-3.95556	LMF2	lipase maturation factor 2	ENSG00000100258
Q8N328	1.91908	0.609287	3.22888	5.72029	2.92208	0.0046751	0.0130089	-2.49212	PGBD3	piggyBac transposable element derived 3
Q92932	1.91672	0.646955	3.18648	6.69883	3.01049	0.00362276	0.0106946	-2.2619	PTPRN2	protein tyrosine phosphatase receptor type N2	ENSG00000155093
A0A1B0GWI6	1.91588	0.579647	3.25211	6.0973	2.85949	0.00558393	0.0151192	-2.65188	LOC101059915	chromosome X open reading frame 49-like	ENSG00000283599
P78334	1.90255	0.636443	3.16866	6.64709	2.99687	0.00376914	0.0110333	-2.29773	GABRE	gamma-aminobutyric acid type A receptor subunit epsilon	ENSG00000102287
Q6ZWJ8	1.89946	0.495607	3.30332	5.96697	2.69842	0.00872062	0.021859	-3.05033	KCP	kielin cysteine rich BMP regulator	ENSG00000135253
P05090	1.89939	1.13341	2.66537	10.9421	4.9445	4.94213e-06	5.22418e-05	3.88601	APOD	apolipoprotein D	ENSG00000189058
P01009	1.89771	0.789878	3.00553	11.7268	3.41613	0.00105852	0.00393769	-1.13941	SERPINA1	serpin family A member 1	ENSG00000197249
Q8N1W2	1.89575	0.471977	3.31952	5.92355	2.65548	0.00979395	0.0239471	-3.15344	ZNF710	zinc finger protein 710	ENSG00000140548
Q9UNY5	1.88784	0.639422	3.13626	5.51489	3.01583	0.00356688	0.0105445	-2.24784	ZNF232	zinc finger protein 232	ENSG00000167840
O60347	1.88705	0.507537	3.26657	5.1419	2.72809	0.00804302	0.0205544	-2.97831	TBC1D12	TBC1 domain family member 12	ENSG00000108239
Q9P104	1.86706	0.679317	3.05481	5.56241	3.135	0.00250966	0.0080072	-1.92885	DOK5	docking protein 5	ENSG00000101134
P02766	1.86439	0.959589	2.76919	10.0873	4.10876	0.000105377	0.000613975	1.00221	TTR	transthyretin	ENSG00000118271
P05546	1.86131	0.792055	2.93056	6.62356	3.47123	0.000887485	0.00341453	-0.977675	SERPIND1	serpin family D member 1	ENSG00000099937
Q6NUI2	1.82224	0.644381	3.00011	4.97988	3.08542	0.00290792	0.00896359	-2.06271	GPAT2	glycerol-3-phosphate acyltransferase 2, mitochondrial	ENSG00000186281
P99999	1.80504	0.77805	2.83203	4.73995	3.50467	0.000796816	0.00313618	-0.878607	CYCS	cytochrome c, somatic	ENSG00000172115
Q15642	1.7975	0.520888	3.07412	5.20303	2.80809	0.00644898	0.0170211	-2.78101	TRIP10	thyroid hormone receptor interactor 10	ENSG00000125733
Q6P9B9	1.77112	0.576406	2.96583	5.09709	2.95656	0.00423495	0.0120482	-2.40297	INTS5	integrator complex subunit 5	ENSG00000185085
Q9UNN8	1.76368	0.914051	2.61332	4.17738	4.1392	9.47289e-05	0.000566652	1.10196	PROCR	protein C receptor	ENSG00000101000
Q15653	1.76038	0.615314	2.90544	5.71512	3.06604	0.00307896	0.00938924	-2.11457	NFKBIB	NFKB inhibitor beta	ENSG00000104825
Q8IUX7	1.74819	0.288927	3.20745	7.66328	2.38923	0.0195754	0.0413018	-3.76211	AEBP1	AE binding protein 1	ENSG00000106624
P08571	1.74747	0.647736	2.8472	8.76162	3.1688	0.00226491	0.00738388	-1.83578	CD14	CD14 molecule	ENSG00000170458
O75074	1.74595	0.570842	2.92106	5.54317	2.96316	0.00415511	0.0118961	-2.3858	LRP3	LDL receptor related protein 3	ENSG00000130881
Q8TB69	1.73683	0.447666	3.02599	5.31085	2.6869	0.00899762	0.0223393	-3.07813	ZNF519	zinc finger protein 519	ENSG00000175322
Q6PJT7	1.73603	0.35711	3.11496	5.69579	2.51084	0.0143507	0.0322622	-3.4907	ZC3H14	zinc finger CCCH-type containing 14	ENSG00000100722
Q9Y251	1.73095	0.503475	2.95841	5.94157	2.81238	0.00637234	0.0168827	-2.77031	HPSE	heparanase	ENSG00000173083
Q05932	1.73028	0.419531	3.04102	6.21656	2.63269	0.0104111	0.0249346	-3.20761	FPGS	folylpolyglutamate synthase	ENSG00000136877
Q6EKJ0	1.72795	0.417709	3.0382	5.64158	2.63016	0.0104818	0.0250438	-3.2136	GTF2IRD2B	GTF2I repeat domain containing 2B	ENSG00000174428
Q9H0I9	1.7268	0.636956	2.81665	4.90241	3.15972	0.00232734	0.00754044	-1.86057	TKTL2	transketolase like 2	ENSG00000151005
Q5VV42	1.71882	0.34808	3.08957	5.60004	2.50079	0.0147294	0.0328315	-3.51356	CDKAL1	CDK5 regulatory subunit associated protein 1 like 1	ENSG00000145996
Q9P0K1	1.71324	0.575252	2.85123	6.33222	3.00249	0.00370806	0.0108955	-2.28295	ADAM22	ADAM metallopeptidase domain 22	ENSG00000008277
Q9UPN7	1.71106	0.562191	2.85994	4.69126	2.97027	0.00407081	0.0117197	-2.36729	PPP6R1	protein phosphatase 6 regulatory subunit 1	ENSG00000105063
Q9NUG6	1.70989	0.500285	2.91949	4.73378	2.8192	0.00625214	0.0166063	-2.75325	PDRG1	p53 and DNA damage regulated 1	ENSG00000088356
Q9BWX5	1.70723	0.411446	3.00302	5.2756	2.62761	0.0105533	0.0251572	-3.21962	GATA5	GATA binding protein 5	ENSG00000130700
O15197	1.6997	0.504492	2.8949	5.3735	2.83616	0.00596234	0.0159785	-2.71071	EPHB6	EPH receptor B6	ENSG00000106123
Q9Y6Q9	1.69188	0.247807	3.13595	6.12425	2.33659	0.0223213	0.0461189	-3.87604	NCOA3	nuclear receptor coactivator 3	ENSG00000124151
Q9H8L6	1.66719	0.53582	2.79856	5.24744	2.93888	0.00445553	0.0125511	-2.44877	MMRN2	multimerin 2	ENSG00000173269
Q92544	1.64839	0.434593	2.86219	5.28455	2.70842	0.00848678	0.0213604	-3.02614	TM9SF4	transmembrane 9 superfamily member 4	ENSG00000101337
Q76M96	1.64746	0.2308	3.06412	7.06425	2.31927	0.0232969	0.0477574	-3.91306	CCDC80	coiled-coil domain containing 80	ENSG00000091986
Q9NYT6	1.64008	0.543837	2.73632	4.92595	2.98354	0.00391325	0.0113441	-2.33195	ZNF226	zinc finger protein 226	ENSG00000167380
Q5VVY1	1.62929	0.479483	2.77909	4.91263	2.82602	0.00613406	0.0163549	-2.73617	NTMT2	N-terminal Xaa-Pro-Lys N-methyltransferase 2	ENSG00000203740
P01036	1.62199	0.537214	2.70676	4.89709	2.98176	0.00393215	0.0113748	-2.33639	CST4	cystatin S	ENSG00000101441
Q13686	1.61969	0.394739	2.84464	5.31859	2.63703	0.0102908	0.0248428	-3.19731	ALKBH1	alkB homolog 1, histone H2A dioxygenase	ENSG00000100601
Q8IXF0	1.61867	0.602764	2.63458	4.41917	3.17711	0.00220422	0.00721426	-1.81157	NPAS3	neuronal PAS domain protein 3	ENSG00000151322
P27694	1.61613	0.658546	2.57372	4.3597	3.36532	0.00123744	0.00445011	-1.28354	RPA1	replication protein A1	ENSG00000132383
Q6UXB8	1.61446	0.549755	2.67917	5.00234	3.02371	0.00347747	0.0103172	-2.2255	PI16	peptidase inhibitor 16	ENSG00000164530
Q70Z53	1.60316	0.353824	2.8525	6.1798	2.55917	0.0126503	0.0292564	-3.37973	FRA10AC1	FRA10A associated CGG repeat 1	ENSG00000148690
P30530	1.60255	0.362203	2.84289	5.22387	2.57674	0.0120788	0.0280899	-3.33896	AXL	AXL receptor tyrosine kinase	ENSG00000167601
Q86WV1	1.59638	0.324668	2.86809	4.89998	2.50351	0.0146261	0.0326874	-3.50738	SKAP1	src kinase associated phosphoprotein 1	ENSG00000141293
Q9NY59	1.5931	0.332224	2.85398	5.09655	2.51984	0.0140195	0.0316536	-3.47018	SMPD3	sphingomyelin phosphodiesterase 3	ENSG00000103056
Q5FVE4	1.56483	0.318633	2.81103	5.43936	2.50428	0.0145971	0.0326756	-3.50564	ACSBG2	acyl-CoA synthetase bubblegum family member 2	ENSG00000130377
Q9Y6R7	1.56421	0.682271	2.44614	9.24001	3.53659	0.000719339	0.00288978	-0.784246	FCGBP	Fc gamma binding protein	ENSG00000275395
P14543	1.55825	0.33848	2.77802	5.86925	2.54777	0.013034	0.0297819	-3.40606	NID1	nidogen 1	ENSG00000116962
O95747	1.55809	0.405137	2.71105	4.71965	2.69515	0.00879856	0.0219231	-3.05824	OXSR1	oxidative stress responsive kinase 1	ENSG00000172939
Q8N3J6	1.55637	0.581245	2.53149	4.51555	3.18259	0.00216808	0.00711253	-1.7965	CADM2	cell adhesion molecule 2	ENSG00000175161
Q9Y2D8	1.55006	0.289129	2.811	5.41775	2.45165	0.0167124	0.0363609	-3.6242	SSX2IP	SSX family member 2 interacting protein	ENSG00000117155
Q5T8A7	1.54544	0.313746	2.77714	5.84448	2.50237	0.0146694	0.0327325	-3.50998	PPP1R26	protein phosphatase 1 regulatory subunit 26	ENSG00000196422
O15379	1.54142	0.273539	2.80931	5.16739	2.42462	0.0179025	0.0384035	-3.68428	HDAC3	histone deacetylase 3	ENSG00000171720
P05937	1.54083	0.313272	2.76838	4.65608	2.50331	0.0146336	0.0326874	-3.50783	CALB1	calbindin 1	ENSG00000104327
Q96HA7	1.5361	0.370838	2.70137	5.3964	2.62904	0.010513	0.0250897	-3.21623	TONSL	tonsoku like, DNA repair protein	ENSG00000160949
Q6UX71	1.53173	0.494061	2.5694	6.38235	2.94341	0.00438596	0.0124023	-2.43536	PLXDC2	plexin domain containing 2	ENSG00000120594
P58743	1.50598	0.639768	2.37218	4.11627	3.46676	0.000899135	0.00344038	-0.98993	SLC26A5	solute carrier family 26 member 5	ENSG00000170615
Q9NZL6	1.50363	0.295335	2.71192	4.80628	2.48182	0.0154684	0.034168	-3.55649	RGL1	ral guanine nucleotide dissociation stimulator like 1	ENSG00000143344
P80723	1.49534	0.40157	2.58911	6.64987	2.72638	0.00807404	0.0206085	-2.98201	BASP1	brain abundant membrane attached signal protein 1	ENSG00000176788
Q9BRK5	1.48632	0.375862	2.59678	4.73212	2.66927	0.00943177	0.0233066	-3.12017	SDF4	stromal cell derived factor 4	ENSG00000078808
Q15477	1.48118	0.254763	2.70759	4.99559	2.40864	0.0186413	0.039772	-3.71954	SKIC2	SKI2 subunit of superkiller complex	ENSG00000204351
P60852	1.47695	0.428542	2.52537	4.58039	2.80908	0.00641643	0.0169565	-2.77718	ZP1	zona pellucida glycoprotein 1	ENSG00000149506
P22692	1.45035	0.384134	2.51657	7.0137	2.7125	0.00837889	0.0211855	-3.01528	IGFBP4	insulin like growth factor binding protein 4	ENSG00000141753
O75822	1.44955	0.272052	2.62705	4.95407	2.45513	0.0165645	0.0361516	-3.61643	EIF3J	eukaryotic translation initiation factor 3 subunit J	ENSG00000104131
P35606	1.43245	0.204082	2.66083	5.32802	2.3257	0.0229306	0.0471914	-3.89935	COPB2	COPI coat complex subunit beta 2	ENSG00000184432
Q9NTG7	1.42333	0.402041	2.44461	4.54646	2.77897	0.00697626	0.0182289	-2.85202	SIRT3	sirtuin 3	ENSG00000142082
Q96JH7	1.41087	0.20947	2.61227	5.384	2.34208	0.0220199	0.0455861	-3.86427	VCPIP1	valosin containing protein interacting protein 1	ENSG00000175073
Q5EBM0	1.40867	0.341525	2.47581	5.32637	2.63227	0.0104074	0.0249346	-3.20778	CMPK2	cytidine/uridine monophosphate kinase 2	ENSG00000134326
P07195	1.4027	0.304991	2.5004	7.25816	2.5483	0.0130075	0.0297537	-3.4045	LDHB	lactate dehydrogenase B	ENSG00000111716
Q99435	1.39468	0.397231	2.39213	8.53194	2.78812	0.00680158	0.0178841	-2.82935	NELL2	neural EGFL like 2	ENSG00000184613
O15394	1.37826	0.318382	2.43814	5.18999	2.59308	0.0115511	0.0272258	-3.30004	NCAM2	neural cell adhesion molecule 2	ENSG00000154654
Q92563	1.32205	0.183416	2.46069	4.86071	2.31561	0.0235077	0.0480955	-3.92085	SPOCK2	SPARC (osteonectin), cwcv and kazal like domains proteoglycan 2	ENSG00000107742
Q16610	1.31913	0.320092	2.31817	6.83523	2.63289	0.0103857	0.0249346	-3.20608	ECM1	extracellular matrix protein 1	ENSG00000143369
P08253	1.30205	0.242997	2.3611	6.29803	2.45161	0.0166938	0.0363581	-3.62369	MMP2	matrix metallopeptidase 2	ENSG00000087245
Q9ULS6	1.29733	0.183136	2.41153	5.19217	2.32207	0.0231303	0.047509	-3.90696	KCNS2	potassium voltage-gated channel modifier subfamily S member 2	ENSG00000156486
P78324	1.20493	0.185091	2.22478	6.28448	2.3559	0.0212484	0.0442076	-3.83387	SIRPA	signal regulatory protein alpha	ENSG00000198053
P33992	1.1643	0.172198	2.15641	7.0554	2.34011	0.0220992	0.0457051	-3.8679	MCM5	minichromosome maintenance complex component 5	ENSG00000100297
Q86TV6	1.1174	0.191042	2.04375	4.31153	2.40523	0.0187758	0.0399773	-3.72634	TTC7B	tetratricopeptide repeat domain 7B	ENSG00000165914
P61769	1.07681	0.190543	1.96308	9.93335	2.42271	0.0179636	0.038451	-3.6878	B2M	beta-2-microglobulin	ENSG00000166710
P06396	1.06307	0.234094	1.89205	9.13212	2.5571	0.0126975	0.0293009	-3.38362	GSN	gelsolin	ENSG00000148180
P02751	1.01763	0.287799	1.74747	9.77299	2.78032	0.00695033	0.0181838	-2.84869	FN1	fibronectin 1	ENSG00000115414
P0C0L4	0.922766	0.210416	1.63512	10.6311	2.58301	0.0118595	0.027703	-3.32341	C4A	complement C4A (Rodgers blood group)	ENSG00000244731
P02787	0.897773	0.173431	1.62211	13.2265	2.47144	0.0158622	0.0348003	-3.57908	TF	transferrin	ENSG00000091513
P01860	-0.964498	-1.76936	-0.159632	10.2689	-2.38949	0.0195356	0.0412593	-3.76087
P05204	-1.03088	-1.85045	-0.211313	4.03731	-2.50814	0.0144285	0.0324022	-3.49602	HMGN2	high mobility group nucleosomal binding domain 2	ENSG00000198830
P01033	-1.22493	-2.14345	-0.306415	9.50043	-2.65921	0.00967715	0.0237448	-3.14344	TIMP1	TIMP metallopeptidase inhibitor 1	ENSG00000102265
Q8TF21	-1.2516	-2.3262	-0.177005	4.79244	-2.32259	0.0230875	0.0474677	-3.90559	ANKRD24	ankyrin repeat domain 24	ENSG00000089847
O95822	-1.25447	-2.32934	-0.179601	4.59506	-2.32732	0.0228192	0.0470085	-3.89548	MLYCD	malonyl-CoA decarboxylase	ENSG00000103150
P53778	-1.26166	-2.27781	-0.245506	5.82018	-2.47577	0.0156867	0.0345238	-3.56934	MAPK12	mitogen-activated protein kinase 12	ENSG00000188130
Q14671	-1.27226	-2.31308	-0.231429	4.50592	-2.43738	0.0173062	0.0373422	-3.65527	PUM1	pumilio RNA binding family member 1	ENSG00000134644
O94804	-1.29243	-2.37052	-0.214353	4.72897	-2.39061	0.0194894	0.0412033	-3.75863	STK10	serine/threonine kinase 10	ENSG00000072786
Q10588	-1.29337	-2.35418	-0.232547	4.87331	-2.4312	0.0175849	0.0378655	-3.66912	BST1	bone marrow stromal cell antigen 1	ENSG00000109743
P41091	-1.29805	-2.33147	-0.264631	4.3644	-2.50462	0.0145605	0.0326287	-3.50402	EIF2S3	eukaryotic translation initiation factor 2 subunit gamma	ENSG00000130741
P39900	-1.30088	-2.38903	-0.212729	5.02873	-2.38407	0.0198191	0.0416479	-3.77309	MMP12	matrix metallopeptidase 12	ENSG00000262406
P04075	-1.30761	-2.22856	-0.386663	8.8497	-2.8312	0.00603117	0.0161423	-2.72173	ALDOA	aldolase, fructose-bisphosphate A	ENSG00000149925
P30044	-1.32189	-2.35732	-0.286456	4.53331	-2.54566	0.0130841	0.0298637	-3.41004	PRDX5	peroxiredoxin 5	ENSG00000126432
Q7KZF4	-1.33228	-2.35449	-0.310065	4.67523	-2.59885	0.0113721	0.0268642	-3.28634	SND1	staphylococcal nuclease and tudor domain containing 1	ENSG00000197157
P55008	-1.33306	-2.28539	-0.380723	4.40556	-2.79117	0.00674408	0.0177552	-2.82176	AIF1	allograft inflammatory factor 1	ENSG00000204472
O43900	-1.33315	-2.39338	-0.272921	4.62584	-2.50738	0.0144609	0.0324402	-3.49789	PRICKLE3	prickle planar cell polarity protein 3	ENSG00000012211
P26641	-1.34139	-2.5018	-0.180981	4.87486	-2.3054	0.0241053	0.0490305	-3.94254	EEF1G	eukaryotic translation elongation factor 1 gamma	ENSG00000254772
P13726	-1.34678	-2.44537	-0.248188	4.57886	-2.44474	0.0169998	0.036833	-3.63932	F3	coagulation factor III, tissue factor	ENSG00000117525
O15145	-1.34755	-2.50161	-0.193476	5.04539	-2.3287	0.0227611	0.046935	-3.89294	ARPC3	actin related protein 2/3 complex subunit 3	ENSG00000111229
Q9H0C5	-1.35006	-2.25312	-0.447009	4.32334	-2.98104	0.0039347	0.0113748	-2.33737	BTBD1	BTB domain containing 1	ENSG00000064726
Q14624	-1.35074	-2.11289	-0.588596	8.86943	-3.53396	0.000725437	0.0029087	-0.792036	ITIH4	inter-alpha-trypsin inhibitor heavy chain 4	ENSG00000055955
P19827	-1.35486	-2.44255	-0.267172	6.7373	-2.48405	0.0153697	0.0340398	-3.55112	ITIH1	inter-alpha-trypsin inhibitor heavy chain 1	ENSG00000055957
Q9UPZ9	-1.35619	-2.52466	-0.187729	5.0088	-2.31477	0.0235563	0.0481124	-3.92263	CILK1	ciliogenesis associated kinase 1	ENSG00000112144
P17213	-1.35926	-2.43189	-0.286626	4.51879	-2.52698	0.0137457	0.0311361	-3.45324	BPI	bactericidal permeability increasing protein	ENSG00000101425
Q6PHR2	-1.36167	-2.54358	-0.179762	5.02243	-2.29768	0.0245655	0.0497731	-3.95887	ULK3	unc-51 like kinase 3	ENSG00000140474
A8MVW0	-1.37395	-2.48913	-0.25877	4.78999	-2.45706	0.0164789	0.0360025	-3.612	FAM171A2	family with sequence similarity 171 member A2	ENSG00000161682
Q9NQZ8	-1.38192	-2.3983	-0.36553	4.48511	-2.71113	0.00840663	0.0211989	-3.01837	ZNF71	zinc finger protein 71	ENSG00000197951
A1L4K1	-1.39391	-2.56636	-0.221455	4.84136	-2.37105	0.0204875	0.0428376	-3.80169	FSD2	fibronectin type III and SPRY domain containing 2	ENSG00000186628
Q8WVV4	-1.396	-2.41596	-0.376048	4.41959	-2.72918	0.00800196	0.0204888	-2.97443	POF1B	POF1B actin binding protein	ENSG00000124429
O14978	-1.40567	-2.57315	-0.23818	5.67666	-2.40122	0.0189934	0.0402768	-3.73584	ZNF263	zinc finger protein 263	ENSG00000006194
Q92736	-1.4057	-2.57625	-0.235143	8.18328	-2.39498	0.0192942	0.040832	-3.74952	RYR2	ryanodine receptor 2	ENSG00000198626
P14625	-1.4084	-2.59383	-0.222966	5.55394	-2.36947	0.0205687	0.0429216	-3.80513	HSP90B1	heat shock protein 90 beta family member 1	ENSG00000166598
P19113	-1.41291	-2.54225	-0.283572	5.10047	-2.49513	0.0149467	0.0332095	-3.52641	HDC	histidine decarboxylase	ENSG00000140287
Q58FF8	-1.41528	-2.63173	-0.198825	5.05105	-2.32032	0.0232365	0.0476804	-3.91082
Q96IY4	-1.42665	-2.63696	-0.216332	5.00763	-2.35082	0.0215469	0.0447397	-3.84544	CPB2	carboxypeptidase B2	ENSG00000080618
P12111	-1.42742	-2.50517	-0.34968	6.60817	-2.64113	0.0101654	0.0245968	-3.18688	COL6A3	collagen type VI alpha 3 chain	ENSG00000163359
Q9P1Z2	-1.4331	-2.54418	-0.322017	9.24755	-2.57224	0.012217	0.0283798	-3.34917	CALCOCO1	calcium binding and coiled-coil domain 1	ENSG00000012822
Q6P1L5	-1.4375	-2.59093	-0.284066	4.96503	-2.48552	0.0153217	0.0339708	-3.54814	FAM117B	family with sequence similarity 117 member B	ENSG00000138439
Q9HCM3	-1.43859	-2.54305	-0.334126	4.55114	-2.59753	0.0114252	0.0269594	-3.29006	KIAA1549	KIAA1549	ENSG00000122778
P08637	-1.44184	-2.51088	-0.372795	7.15555	-2.68947	0.00892128	0.022176	-3.07106	FCGR3A	Fc gamma receptor IIIa	ENSG00000203747
P52790	-1.44571	-2.51502	-0.3764	4.62956	-2.69602	0.00876403	0.0218892	-3.05525	HK3	hexokinase 3	ENSG00000160883
Q14689	-1.44928	-2.53441	-0.364154	5.07356	-2.6634	0.00957783	0.0235286	-3.13396	DIP2A	disco interacting protein 2 homolog A	ENSG00000160305
Q9Y2K2	-1.45669	-2.52311	-0.390276	4.35743	-2.72386	0.00812307	0.0207084	-2.98767	SIK3	SIK family kinase 3	ENSG00000160584
Q13367	-1.45946	-2.5881	-0.330829	5.31513	-2.57894	0.0120088	0.0279582	-3.33384	AP3B2	adaptor related protein complex 3 subunit beta 2	ENSG00000103723
O75762	-1.46001	-2.66164	-0.258388	4.80487	-2.4232	0.0179671	0.038451	-3.68742	TRPA1	transient receptor potential cation channel subfamily A member 1	ENSG00000104321
P00338	-1.46527	-2.71187	-0.218666	7.36088	-2.34418	0.0219052	0.0454387	-3.85974	LDHA	lactate dehydrogenase A	ENSG00000134333
Q8N6G6	-1.47596	-2.59477	-0.357154	5.04027	-2.63097	0.0104576	0.0250146	-3.21159	ADAMTSL1	ADAMTS like 1	ENSG00000178031
Q9UG63	-1.47949	-2.63973	-0.31926	5.07871	-2.54314	0.0131932	0.03008	-3.41675	ABCF2	ATP binding cassette subfamily F member 2	ENSG00000033050
Q9Y2G0	-1.48012	-2.76424	-0.196007	5.38609	-2.29877	0.0245002	0.0496888	-3.95657	EFR3B	EFR3 homolog B	ENSG00000084710
P04275	-1.48271	-2.58892	-0.376493	6.67427	-2.67296	0.00933682	0.0231266	-3.11124	VWF	von Willebrand factor	ENSG00000110799
P51841	-1.4847	-2.65606	-0.313336	5.06273	-2.52783	0.0137308	0.031136	-3.45189	GUCY2F	guanylate cyclase 2F, retinal	ENSG00000101890
Q96PQ7	-1.48846	-2.53518	-0.441742	4.57647	-2.83553	0.00595837	0.0159785	-2.71084	KLHL5	kelch like family member 5	ENSG00000109790
Q86YT6	-1.49094	-2.69154	-0.290352	5.26686	-2.47667	0.0156748	0.0345238	-3.5681	MIB1	MIB E3 ubiquitin protein ligase 1	ENSG00000101752
Q14155	-1.49923	-2.78016	-0.218302	5.51508	-2.33424	0.0224515	0.0463421	-3.88108	ARHGEF7	Rho guanine nucleotide exchange factor 7	ENSG00000102606
Q02153	-1.50069	-2.79442	-0.206958	5.61147	-2.31339	0.0236366	0.0482177	-3.92558	GUCY1B1	guanylate cyclase 1 soluble subunit beta 1	ENSG00000061918
P63010	-1.50111	-2.62904	-0.373183	4.72874	-2.6542	0.00982771	0.0239563	-3.15649	AP2B1	adaptor related protein complex 2 subunit beta 1	ENSG00000006125
O95096	-1.50174	-2.62563	-0.377856	5.00957	-2.66486	0.00954963	0.0234869	-3.13102	NKX2-2	NK2 homeobox 2	ENSG00000125820
Q6BDS2	-1.50365	-2.52854	-0.47877	4.59711	-2.9255	0.00461706	0.0129191	-2.48163	BLTP3A	bridge-like lipid transfer protein family member 3A	ENSG00000065060
P53675	-1.50377	-2.74849	-0.259054	5.23435	-2.40942	0.0186046	0.0397341	-3.71782	CLTCL1	clathrin heavy chain like 1	ENSG00000070371
P0C870	-1.50408	-2.72414	-0.284023	4.87636	-2.45863	0.0164171	0.0359424	-3.60861	JMJD7	jumonji domain containing 7	ENSG00000243789
P06454	-1.50579	-2.43147	-0.580105	4.4459	-3.24361	0.00180162	0.00607212	-1.62754	PTMA	prothymosin alpha	ENSG00000187514
Q9NX02	-1.50606	-2.64687	-0.365256	4.77649	-2.63289	0.0104054	0.0249346	-3.20712	NLRP2	NLR family pyrin domain containing 2	ENSG00000022556
Q9BVI0	-1.51035	-2.6775	-0.343208	5.10692	-2.58081	0.0119499	0.0278519	-3.32949	PHF20	PHD finger protein 20	ENSG00000025293
O95163	-1.51451	-2.6583	-0.370712	4.77982	-2.64074	0.0101892	0.0246259	-3.18852	ELP1	elongator acetyltransferase complex subunit 1	ENSG00000070061
Q9NVU7	-1.51512	-2.67595	-0.354288	4.86116	-2.60303	0.011267	0.0266764	-3.27752	SDAD1	SDA1 domain containing 1	ENSG00000198301
Q5JSH3	-1.51798	-2.79756	-0.238394	5.51752	-2.36591	0.0207522	0.0432613	-3.81284	WDR44	WD repeat domain 44	ENSG00000131725
P30041	-1.51876	-2.73625	-0.301267	4.94773	-2.48785	0.0152298	0.0338028	-3.54287	PRDX6	peroxiredoxin 6	ENSG00000117592
Q8NEK5	-1.52181	-2.66555	-0.378072	4.91074	-2.6536	0.0098435	0.0239563	-3.15791	ZNF548	zinc finger protein 548	ENSG00000188785
Q8IX06	-1.52405	-2.6892	-0.358898	4.89925	-2.60867	0.0110997	0.0263099	-3.26429
P10599	-1.52978	-2.71096	-0.348595	5.81679	-2.58293	0.0118829	0.0277268	-3.32454	TXN	thioredoxin	ENSG00000136810
Q16827	-1.53303	-2.7706	-0.295456	5.48606	-2.47048	0.0159259	0.0349035	-3.58202	PTPRO	protein tyrosine phosphatase receptor type O	ENSG00000151490
Q9H7Z3	-1.53455	-2.74846	-0.320637	4.79945	-2.52113	0.0139724	0.0315813	-3.46722	NRDE2	NRDE-2, necessary for RNA interference, domain containing	ENSG00000119720
P55160	-1.53648	-2.73544	-0.337529	6.16595	-2.5558	0.0127627	0.0294188	-3.38753	NCKAP1L	NCK associated protein 1 like	ENSG00000123338
Q9NVS9	-1.5396	-2.8741	-0.205095	5.40682	-2.30086	0.0243751	0.0495312	-3.95215	PNPO	pyridoxamine 5'-phosphate oxidase	ENSG00000108439
P13639	-1.54047	-2.69224	-0.388692	5.63146	-2.66739	0.0094847	0.0233822	-3.12496	EEF2	eukaryotic translation elongation factor 2	ENSG00000167658
Q6NSI8	-1.54225	-2.72912	-0.355375	4.90327	-2.5915	0.0116167	0.0273188	-3.30453	SANBR	SANT and BTB domain regulator of CSR	ENSG00000162929
P35052	-1.54312	-2.82473	-0.261507	5.78788	-2.40129	0.0189902	0.0402768	-3.73569	GPC1	glypican 1	ENSG00000063660
Q96HY7	-1.54516	-2.80477	-0.285539	5.1272	-2.44645	0.016936	0.0367708	-3.63582	DHTKD1	dehydrogenase E1 and transketolase domain containing 1	ENSG00000181192
Q9HAZ1	-1.54658	-2.63969	-0.453464	4.97066	-2.82149	0.00620646	0.0165269	-2.74696	CLK4	CDC like kinase 4	ENSG00000113240
Q9C0J8	-1.54757	-2.68072	-0.414431	4.75923	-2.72376	0.00813895	0.0207141	-2.98888	WDR33	WD repeat domain 33	ENSG00000136709
Q9P2S6	-1.54839	-2.83236	-0.264408	5.29427	-2.40505	0.0188112	0.040012	-3.72744	ANKMY1	ankyrin repeat and MYND domain containing 1	ENSG00000144504
P63104	-1.54855	-2.58281	-0.514296	7.976	-2.98556	0.00388355	0.0112869	-2.32555	YWHAZ	tyrosine 3-monooxygenase/tryptophan 5-monooxygenase activation protein zeta	ENSG00000164924
O00299	-1.5498	-2.7578	-0.341811	6.09029	-2.55867	0.012667	0.0292627	-3.3809	CLIC1	chloride intracellular channel 1	ENSG00000213719
P02671	-1.55097	-2.38225	-0.719692	10.2397	-3.72035	0.000395055	0.00177863	-0.229628	FGA	fibrinogen alpha chain	ENSG00000171560
Q9BXP8	-1.5569	-2.90361	-0.210187	6.9792	-2.30562	0.0240921	0.0490305	-3.94207	PAPPA2	pappalysin 2	ENSG00000116183
P59998	-1.56182	-2.80863	-0.31501	5.35784	-2.49823	0.0148272	0.0330142	-3.51937	ARPC4	actin related protein 2/3 complex subunit 4	ENSG00000241553
Q8N3Z3	-1.56195	-2.83772	-0.286174	5.43001	-2.44171	0.0171415	0.0370632	-3.64636	GTPBP8	GTP binding protein 8 (putative)	ENSG00000163607
P13671	-1.56276	-2.76655	-0.358972	5.92664	-2.58907	0.0116917	0.0274027	-3.31021	C6	complement C6	ENSG00000039537
Q6IE37	-1.56299	-2.76783	-0.358151	4.96281	-2.58719	0.0117499	0.0274776	-3.31459
P50395	-1.5636	-2.686	-0.441204	7.32483	-2.77832	0.00700494	0.018281	-2.85498	GDI2	GDP dissociation inhibitor 2	ENSG00000057608
Q6WKZ4	-1.568	-2.76188	-0.374123	4.70512	-2.61932	0.0107894	0.0256325	-3.2392	RAB11FIP1	RAB11 family interacting protein 1	ENSG00000156675
Q86UP6	-1.57027	-2.77018	-0.370357	5.03765	-2.60992	0.0110628	0.0262522	-3.26134	CUZD1	CUB and zona pellucida like domains 1	ENSG00000138161
Q8TCU5	-1.57331	-2.93388	-0.212744	5.41225	-2.3062	0.024058	0.0490296	-3.94084	GRIN3A	glutamate ionotropic receptor NMDA type subunit 3A	ENSG00000198785
Q9HC36	-1.57373	-2.70395	-0.443506	4.72702	-2.77695	0.00703147	0.0183046	-2.85836	MRM3	mitochondrial rRNA methyltransferase 3	ENSG00000171861
Q502W7	-1.57405	-2.80395	-0.344138	5.1764	-2.55239	0.0128775	0.0296182	-3.39542	CCDC38	coiled-coil domain containing 38	ENSG00000165972
Q6P4A8	-1.57983	-2.70096	-0.458712	4.78834	-2.81035	0.00640853	0.0169565	-2.77538	PLBD1	phospholipase B domain containing 1	ENSG00000121316
P28676	-1.58087	-2.86553	-0.296207	5.86357	-2.45419	0.0166043	0.0362008	-3.61852	GCA	grancalcin	ENSG00000115271
P11021	-1.58413	-2.65181	-0.516452	6.74523	-2.95866	0.00420026	0.011977	-2.39616	HSPA5	heat shock protein family A (Hsp70) member 5	ENSG00000044574
P14151	-1.58479	-2.66667	-0.502919	5.20389	-2.92116	0.00468023	0.0130089	-2.49354	SELL	selectin L	ENSG00000188404
Q9UN81	-1.58911	-2.74254	-0.435678	4.80386	-2.74767	0.0076228	0.0196484	-2.93047
Q49A17	-1.58938	-2.53569	-0.643081	4.42304	-3.34908	0.00130166	0.00464117	-1.32996	GALNTL6	polypeptide N-acetylgalactosaminyltransferase like 6	ENSG00000174473
Q9NSC7	-1.5908	-2.86807	-0.313533	5.97286	-2.48391	0.0153854	0.0340398	-3.55178	ST6GALNAC1	ST6 N-acetylgalactosaminide alpha-2,6-sialyltransferase 1	ENSG00000070526
Q5TEJ8	-1.59169	-2.74614	-0.437247	4.96826	-2.74972	0.00757997	0.0195621	-2.92544	THEMIS2	thymocyte selection associated family member 2	ENSG00000130775
P55072	-1.59322	-2.65668	-0.529764	4.98226	-2.98743	0.00386471	0.0112658	-2.32099	VCP	valosin containing protein	ENSG00000165280
Q96DN2	-1.59685	-2.97101	-0.222691	5.12852	-2.31755	0.0233958	0.0479133	-3.91672	VWCE	von Willebrand factor C and EGF domains	ENSG00000167992
Q9NYY3	-1.59966	-2.79447	-0.404854	5.17399	-2.67013	0.00941503	0.0232927	-3.11842	PLK2	polo like kinase 2	ENSG00000145632
Q92859	-1.6003	-2.78486	-0.415735	5.6166	-2.69429	0.00881903	0.021948	-3.06031	NEO1	neogenin 1	ENSG00000067141
Q96CC6	-1.6007	-2.77947	-0.421939	5.19048	-2.70823	0.00849109	0.0213604	-3.02659	RHBDF1	rhomboid 5 homolog 1	ENSG00000007384
Q14457	-1.60416	-2.94769	-0.260632	5.22172	-2.38124	0.0199717	0.0419266	-3.77954	BECN1	beclin 1	ENSG00000126581
Q9H227	-1.60806	-2.74103	-0.475084	4.55205	-2.83064	0.00605541	0.0161864	-2.7246	GBA3	glucosylceramidase beta 3 (gene/pseudogene)	ENSG00000249948
P56706	-1.61636	-2.66804	-0.564683	4.67212	-3.06468	0.00308189	0.00938924	-2.11624	WNT7B	Wnt family member 7B	ENSG00000188064
Q6PKC3	-1.6191	-2.98628	-0.251908	6.72742	-2.36182	0.0209651	0.0436617	-3.8217	TXNDC11	thioredoxin domain containing 11	ENSG00000153066
Q5H9F3	-1.62014	-2.80172	-0.438572	5.39272	-2.73461	0.00790084	0.0203151	-2.96242	BCORL1	BCL6 corepressor like 1	ENSG00000085185
A0A0C4DH43	-1.62169	-2.82919	-0.414187	5.72365	-2.67844	0.00920598	0.0228295	-3.09847
Q8N130	-1.62474	-3.02464	-0.224843	5.16193	-2.31467	0.023562	0.0481124	-3.92284	SLC34A3	solute carrier family 34 member 3	ENSG00000198569
Q99523	-1.62875	-3.01479	-0.242709	5.12968	-2.34358	0.0219377	0.0454611	-3.86103	SORT1	sortilin 1	ENSG00000134243
Q6ZUT3	-1.6289	-2.94225	-0.315557	4.86277	-2.47353	0.0158015	0.0347289	-3.57516	FRMD7	FERM domain containing 7	ENSG00000165694
Q99558	-1.63086	-2.91537	-0.346344	5.09747	-2.53209	0.0135793	0.0308593	-3.44213	MAP3K14	mitogen-activated protein kinase kinase kinase 14	ENSG00000006062
Q6ZVX9	-1.63313	-2.85848	-0.407772	4.69092	-2.65803	0.00972695	0.023839	-3.14735	PAQR9	progestin and adipoQ receptor family member 9	ENSG00000188582
P69905	-1.63432	-2.73531	-0.53333	8.24854	-2.96024	0.00418573	0.0119519	-2.39273	HBA1	hemoglobin subunit alpha 1	ENSG00000206172
B6SEH9	-1.63466	-2.77383	-0.495482	5.8892	-2.86179	0.00554775	0.0150407	-2.64604	ERVV-2	endogenous retrovirus group V member 2, envelope	ENSG00000268964
Q15459	-1.636	-2.86829	-0.403701	6.47229	-2.6477	0.0100006	0.0242822	-3.17195	SF3A1	splicing factor 3a subunit 1	ENSG00000099995
Q04756	-1.63678	-2.8209	-0.452656	4.74562	-2.75674	0.00743494	0.0192115	-2.9082	HGFAC	HGF activator	ENSG00000109758
Q9UM73	-1.64148	-2.98322	-0.299733	5.31899	-2.43987	0.0172221	0.0371991	-3.65046	ALK	ALK receptor tyrosine kinase	ENSG00000171094
O60307	-1.64275	-2.92688	-0.358614	5.15924	-2.55131	0.012914	0.0296697	-3.39791	MAST3	microtubule associated serine/threonine kinase 3	ENSG00000099308
Q8NHY2	-1.64592	-2.82767	-0.464181	5.54837	-2.77772	0.00701646	0.0182882	-2.85645	COP1	COP1 E3 ubiquitin ligase	ENSG00000143207
O00308	-1.64969	-3.01135	-0.288032	5.72981	-2.41622	0.0182877	0.0390972	-3.70285	WWP2	WW domain containing E3 ubiquitin protein ligase 2	ENSG00000198373
Q9NZ56	-1.65113	-3.03685	-0.26541	6.00872	-2.37634	0.0202185	0.0423173	-3.79021	FMN2	formin 2	ENSG00000155816
O43252	-1.6531	-2.90392	-0.402273	4.99887	-2.63575	0.0103262	0.0248995	-3.20035	PAPSS1	3'-phosphoadenosine 5'-phosphosulfate synthase 1	ENSG00000138801
Q14584	-1.6545	-2.68202	-0.626985	4.56025	-3.21074	0.00199108	0.00660433	-1.71884	ZNF266	zinc finger protein 266	ENSG00000174652
Q99805	-1.65503	-2.77524	-0.53483	4.5749	-2.94653	0.0043587	0.0123615	-2.42897	TM9SF2	transmembrane 9 superfamily member 2	ENSG00000125304
Q8WWZ8	-1.65675	-2.93364	-0.379867	5.2821	-2.58766	0.0117353	0.0274743	-3.3135	OIT3	oncoprotein induced transcript 3	ENSG00000138315
Q9BQI7	-1.65946	-2.95166	-0.367248	5.28768	-2.56115	0.0125847	0.0291692	-3.37515	PSD2	pleckstrin and Sec7 domain containing 2	ENSG00000146005
Q99551	-1.66707	-2.89987	-0.434269	4.63015	-2.69689	0.00875714	0.0218892	-3.05404	MTERF1	mitochondrial transcription termination factor 1	ENSG00000127989
A0AVT1	-1.67002	-2.83672	-0.503323	4.97737	-2.85473	0.00565925	0.0152639	-2.6639	UBA6	ubiquitin like modifier activating enzyme 6	ENSG00000033178
Q96SQ5	-1.67198	-2.89939	-0.444567	4.90001	-2.7167	0.00829725	0.0210244	-3.00603	ZNF587	zinc finger protein 587	ENSG00000198466
P08240	-1.67199	-2.93818	-0.405794	5.22669	-2.63351	0.0103882	0.0249346	-3.20565	SRPRA	SRP receptor subunit alpha	ENSG00000182934
Q6PJP8	-1.67742	-2.78029	-0.574555	4.61079	-3.03315	0.00338718	0.0101277	-2.20134	DCLRE1A	DNA cross-link repair 1A	ENSG00000198924
Q8IWV2	-1.67752	-2.80916	-0.545891	4.54598	-2.95641	0.00423672	0.0120482	-2.40335	CNTN4	contactin 4	ENSG00000144619
Q9NU02	-1.67867	-3.08533	-0.272006	6.51733	-2.38	0.0200337	0.0420146	-3.78223	ANKEF1	ankyrin repeat and EF-hand domain containing 1	ENSG00000132623
Q3KQV3	-1.67981	-2.88841	-0.471203	5.40934	-2.7719	0.00713038	0.018516	-2.87084	ZNF792	zinc finger protein 792	ENSG00000180884
P49407	-1.68195	-2.95956	-0.404337	4.98411	-2.62552	0.0106123	0.0252692	-3.22456	ARRB1	arrestin beta 1	ENSG00000137486
P15538	-1.68974	-3.01657	-0.362902	5.78705	-2.53983	0.0133078	0.0302984	-3.42436	CYP11B1	cytochrome P450 family 11 subfamily B member 1	ENSG00000160882
P48595	-1.69232	-2.72966	-0.654977	4.91726	-3.25303	0.00175052	0.00591896	-1.60124	SERPINB10	serpin family B member 10	ENSG00000242550
Q96G03	-1.69311	-2.80386	-0.582365	5.09752	-3.03985	0.00332235	0.00999092	-2.18376	PGM2	phosphoglucomutase 2	ENSG00000169299
Q9UHD8	-1.70056	-3.08755	-0.313578	5.32592	-2.44525	0.0169879	0.036833	-3.63849	SEPTIN9	septin 9	ENSG00000184640
P01130	-1.70245	-2.77842	-0.626479	4.75581	-3.15519	0.00235704	0.0076131	-1.87234	LDLR	low density lipoprotein receptor	ENSG00000130164
Q8NBP0	-1.70422	-3.07846	-0.329991	5.13109	-2.47325	0.015813	0.0347289	-3.57579	TTC13	tetratricopeptide repeat domain 13	ENSG00000143643
Q9UJT9	-1.70634	-2.98808	-0.424613	5.85806	-2.65504	0.00980539	0.0239471	-3.15447	FBXL7	F-box and leucine rich repeat protein 7	ENSG00000183580
Q9C0B7	-1.71105	-3.07867	-0.343435	5.57226	-2.49517	0.0149449	0.0332095	-3.5263	TANGO6	transport and golgi organization 6 homolog	ENSG00000103047
Q96RV3	-1.71226	-2.96666	-0.457864	5.39189	-2.7223	0.00817136	0.0207557	-2.99242	PCNX1	pecanex 1	ENSG00000100731
Q8TEB1	-1.71383	-2.82812	-0.599544	4.67889	-3.06731	0.00306548	0.0093665	-2.11077	DCAF11	DDB1 and CUL4 associated factor 11	ENSG00000100897
P23246	-1.72095	-2.8775	-0.564392	5.27197	-2.96758	0.0041025	0.0117799	-2.37429	SFPQ	splicing factor proline and glutamine rich	ENSG00000116560
Q15849	-1.72331	-3.11049	-0.336121	5.4179	-2.47759	0.0156376	0.0344883	-3.56602	SLC14A2	solute carrier family 14 member 2	ENSG00000132874
Q6ZR52	-1.72377	-2.87816	-0.569371	4.97872	-2.97801	0.00398084	0.0114923	-2.34711	ZNF493	zinc finger protein 493	ENSG00000196268
Q8N3L3	-1.72391	-2.9654	-0.482424	4.96737	-2.76933	0.00718118	0.0186248	-2.87719	TXLNB	taxilin beta	ENSG00000164440
Q9BXL6	-1.72394	-2.9156	-0.53229	5.88128	-2.88519	0.00519256	0.0142251	-2.58659	CARD14	caspase recruitment domain family member 14	ENSG00000141527
Q86V20	-1.72668	-3.16336	-0.289996	6.15853	-2.39692	0.0192006	0.040675	-3.74528	SHLD2	shieldin complex subunit 2	ENSG00000122376
Q8N108	-1.72771	-3.12978	-0.325629	6.01988	-2.45754	0.016463	0.0360025	-3.61105	MIER1	MIER1 transcriptional regulator	ENSG00000198160
Q8WUA7	-1.73015	-3.06138	-0.398918	5.48483	-2.59198	0.011602	0.0273148	-3.3034	TBC1D22A	TBC1 domain family member 22A	ENSG00000054611
P54819	-1.73076	-2.7633	-0.69821	4.56812	-3.34236	0.00132915	0.00471144	-1.34913	AK2	adenylate kinase 2	ENSG00000004455
O15054	-1.73316	-3.19173	-0.274593	6.05658	-2.36981	0.0205509	0.0429216	-3.80438	KDM6B	lysine demethylase 6B	ENSG00000132510
P14618	-1.73448	-2.77485	-0.694107	7.99911	-3.32436	0.00140551	0.0049193	-1.40034	PKM	pyruvate kinase M1/2	ENSG00000067225
Q9BZD4	-1.73694	-2.93298	-0.540898	4.82287	-2.89628	0.00503174	0.0138389	-2.5583	NUF2	NUF2 component of NDC80 kinetochore complex	ENSG00000143228
Q9HCI7	-1.73772	-3.16714	-0.3083	5.43185	-2.4245	0.0179082	0.0384035	-3.68456	MSL2	MSL complex subunit 2	ENSG00000174579
Q13136	-1.73839	-3.19721	-0.279573	6.16672	-2.37656	0.0202072	0.0423173	-3.78972	PPFIA1	PTPRF interacting protein alpha 1	ENSG00000131626
Q5SYE7	-1.73884	-2.79732	-0.680357	4.62103	-3.2758	0.00163372	0.00558721	-1.53794	NHSL1	NHS like 1	ENSG00000135540
P54108	-1.73949	-2.90852	-0.570456	5.18329	-2.96754	0.00410297	0.0117799	-2.3744	CRISP3	cysteine rich secretory protein 3	ENSG00000096006
Q5SW24	-1.74092	-3.16823	-0.313614	5.45722	-2.43256	0.0175454	0.0378194	-3.6667	DACT2	dishevelled binding antagonist of beta catenin 2	ENSG00000164488
P17097	-1.74142	-3.16259	-0.320246	5.55096	-2.44376	0.0170524	0.0369087	-3.64181	ZNF7	zinc finger protein 7	ENSG00000147789
P06753	-1.74418	-2.94022	-0.548143	4.93381	-2.90836	0.00486169	0.0134065	-2.52736	TPM3	tropomyosin 3	ENSG00000143549
Q9Y376	-1.74609	-3.06188	-0.430313	5.74568	-2.64659	0.0100307	0.024327	-3.17462	CAB39	calcium binding protein 39	ENSG00000135932
Q96M96	-1.74894	-3.00063	-0.497258	5.55964	-2.78665	0.00684504	0.0179758	-2.83434	FGD4	FYVE, RhoGEF and PH domain containing 4	ENSG00000139132
P09960	-1.75024	-2.96404	-0.536433	6.08933	-2.87575	0.00533335	0.0145159	-2.61064	LTA4H	leukotriene A4 hydrolase	ENSG00000111144
O43242	-1.75044	-3.04396	-0.456916	5.26708	-2.69882	0.00871116	0.021859	-3.04936	PSMD3	proteasome 26S subunit, non-ATPase 3	ENSG00000108344
Q13107	-1.75439	-2.8126	-0.69618	4.74569	-3.30594	0.00148897	0.00515962	-1.45302	USP4	ubiquitin specific peptidase 4	ENSG00000114316
Q6P179	-1.75697	-2.91171	-0.602223	4.87381	-3.03445	0.00337812	0.010115	-2.19861	ERAP2	endoplasmic reticulum aminopeptidase 2	ENSG00000164308
Q9P2D8	-1.758	-2.92561	-0.590401	7.0952	-3.0028	0.00370472	0.0108955	-2.28214	UNC79	unc-79 homolog, NALCN channel complex subunit	ENSG00000133958
O15198	-1.75811	-2.88203	-0.634194	4.68705	-3.11971	0.0026267	0.00829213	-1.97031	SMAD9	SMAD family member 9	ENSG00000120693
Q07866	-1.75832	-2.81476	-0.70187	6.239	-3.31886	0.00143059	0.0049987	-1.4164	KLC1	kinesin light chain 1	ENSG00000126214
Q5KSL6	-1.75852	-3.09069	-0.42636	5.01674	-2.63265	0.0104122	0.0249346	-3.2077	DGKK	diacylglycerol kinase kappa	ENSG00000274588
O95170	-1.75858	-2.95895	-0.558222	5.00584	-2.92182	0.00467864	0.0130089	-2.4928	FBXW10B	F-box and WD repeat domain containing 10B	ENSG00000241322
Q5HYW2	-1.7586	-3.11259	-0.40461	5.20903	-2.59032	0.0116531	0.0273615	-3.30729
O00567	-1.75955	-2.95134	-0.567765	5.46858	-2.94446	0.00438483	0.0124023	-2.43435	NOP56	NOP56 ribonucleoprotein	ENSG00000101361
Q9H9A6	-1.76033	-3.22192	-0.298738	5.79586	-2.40198	0.018957	0.0402768	-3.73417	LRRC40	leucine rich repeat containing 40	ENSG00000066557
P69892	-1.76304	-3.15619	-0.369895	6.26207	-2.52387	0.0138731	0.0313908	-3.46095	HBG2	hemoglobin subunit gamma 2	ENSG00000196565
Q6UXI7	-1.76305	-2.8259	-0.700196	4.75914	-3.30776	0.00148078	0.00514831	-1.44795	VIT	vitrin	ENSG00000205221
Q9P2F8	-1.76339	-3.05029	-0.4765	5.75391	-2.7328	0.00794002	0.0203907	-2.96682	SIPA1L2	signal induced proliferation associated 1 like 2	ENSG00000116991
P05177	-1.76682	-2.97133	-0.562308	5.07384	-2.92539	0.0046311	0.0129238	-2.4836	CYP1A2	cytochrome P450 family 1 subfamily A member 2	ENSG00000140505
P51828	-1.76926	-2.91237	-0.626152	5.40416	-3.08679	0.00289618	0.00894057	-2.05904	ADCY7	adenylate cyclase 7	ENSG00000121281
O75636	-1.77018	-2.77337	-0.766986	4.85621	-3.51852	0.000762275	0.0030274	-0.837737	FCN3	ficolin 3	ENSG00000142748
Q9H7B4	-1.77183	-2.78605	-0.757599	4.59432	-3.48348	0.000852566	0.00330448	-0.940941	SMYD3	SET and MYND domain containing 3	ENSG00000185420
Q14687	-1.77195	-3.14888	-0.395015	5.66982	-2.56649	0.0124093	0.0287945	-3.36277	GSE1	Gse1 coiled-coil protein	ENSG00000131149
Q8NFD5	-1.77345	-3.21674	-0.330173	6.27197	-2.45059	0.0167578	0.0364217	-3.62657	ARID1B	AT-rich interaction domain 1B	ENSG00000049618
Q99835	-1.77378	-2.83204	-0.715514	4.55945	-3.34231	0.00133037	0.00471144	-1.34981	SMO	smoothened, frizzled class receptor	ENSG00000128602
P46063	-1.77526	-2.95833	-0.59219	5.13816	-2.99263	0.00381576	0.0111542	-2.30884	RECQL	RecQ like helicase	ENSG00000004700
Q9Y3M8	-1.7778	-3.04314	-0.512458	6.16916	-2.80206	0.00655829	0.0172878	-2.79606	STARD13	StAR related lipid transfer domain containing 13	ENSG00000133121
P05231	-1.77796	-2.77337	-0.782556	4.44441	-3.56164	0.000663603	0.00273118	-0.709784	IL6	interleukin 6	ENSG00000136244
P15924	-1.77945	-2.88965	-0.669249	7.12308	-3.19643	0.00208479	0.00687161	-1.76014	DSP	desmoplakin	ENSG00000096696
O95428	-1.78266	-3.19413	-0.371199	6.3106	-2.51884	0.0140558	0.0317013	-3.47245	PAPLN	papilin, proteoglycan like sulfated glycoprotein	ENSG00000100767
O14936	-1.78396	-3.125	-0.442909	5.24409	-2.65303	0.00985857	0.0239651	-3.15927	CASK	calcium/calmodulin dependent serine protein kinase	ENSG00000147044
Q969G3	-1.78743	-2.93566	-0.639194	4.75391	-3.10456	0.00274764	0.00853237	-2.01122	SMARCE1	SWI/SNF related, matrix associated, actin dependent regulator of chromatin, subfamily e, member 1	ENSG00000073584
Q16204	-1.79187	-2.88811	-0.695635	5.15029	-3.25968	0.00171934	0.00583239	-1.58426	CCDC6	coiled-coil domain containing 6	ENSG00000108091
Q96L50	-1.79199	-3.21234	-0.371629	5.24923	-2.51616	0.014154	0.0318541	-3.47857	LRR1	leucine rich repeat protein 1	ENSG00000165501
Q9UPP2	-1.79468	-3.17658	-0.412775	6.04189	-2.59007	0.011661	0.0273615	-3.30789	IQSEC3	IQ motif and Sec7 domain ArfGEF 3	ENSG00000120645
P78357	-1.79632	-3.12533	-0.467314	5.67481	-2.69562	0.00878734	0.0219212	-3.05711	CNTNAP1	contactin associated protein 1	ENSG00000108797
Q2M329	-1.79714	-3.1467	-0.447574	4.98018	-2.65577	0.00978631	0.0239471	-3.15274	CCDC96	coiled-coil domain containing 96	ENSG00000173013
P28908	-1.79779	-2.95414	-0.641441	5.59872	-3.10064	0.00277975	0.00861929	-2.02177	TNFRSF8	TNF receptor superfamily member 8	ENSG00000120949
P98155	-1.80112	-3.04632	-0.555921	5.65119	-2.88473	0.00519934	0.0142251	-2.58776	VLDLR	very low density lipoprotein receptor	ENSG00000147852
Q16134	-1.80684	-2.9461	-0.667589	4.79466	-3.16302	0.00230776	0.00750023	-1.85251	ETFDH	electron transfer flavoprotein dehydrogenase	ENSG00000171503
P35410	-1.80984	-3.32197	-0.297697	8.3271	-2.38698	0.0196859	0.0414376	-3.767	MAS1L	MAS1 proto-oncogene like, G protein-coupled receptor	ENSG00000204687
O95243	-1.81196	-3.05363	-0.570289	6.375	-2.91034	0.00483433	0.0133486	-2.52228	MBD4	methyl-CpG binding domain 4, DNA glycosylase	ENSG00000129071
P50895	-1.81252	-3.07779	-0.54725	5.37007	-2.85694	0.00562409	0.0152083	-2.65831	BCAM	basal cell adhesion molecule (Lutheran blood group)	ENSG00000187244
Q2M3C7	-1.81543	-3.14784	-0.483028	5.70641	-2.71735	0.0082826	0.0210127	-3.00446	SPHKAP	SPHK1 interactor, AKAP domain containing	ENSG00000153820
O14791	-1.81934	-2.79139	-0.847298	4.71067	-3.73212	0.000379961	0.00173505	-0.19348	APOL1	apolipoprotein L1	ENSG00000100342
A6NMZ7	-1.82301	-2.98079	-0.665237	7.96918	-3.14027	0.00247047	0.00789419	-1.91453	COL6A6	collagen type VI alpha 6 chain	ENSG00000206384
P49411	-1.82365	-3.24965	-0.397646	5.17797	-2.55048	0.0129419	0.0296837	-3.39981	TUFM	Tu translation elongation factor, mitochondrial	ENSG00000178952
Q9UPM8	-1.82565	-3.16769	-0.483605	5.50912	-2.71302	0.00838108	0.0211855	-3.01498	AP4E1	adaptor related protein complex 4 subunit epsilon 1	ENSG00000081014
Q9UBZ9	-1.82787	-3.08392	-0.571824	4.98381	-2.90229	0.00494645	0.0136223	-2.54292	REV1	REV1 DNA directed polymerase	ENSG00000135945
P11215	-1.82916	-2.92006	-0.738269	6.28099	-3.3438	0.00132648	0.00471144	-1.34673	ITGAM	integrin subunit alpha M	ENSG00000169896
O75460	-1.82987	-2.96248	-0.697265	5.08878	-3.22213	0.00193063	0.00644467	-1.6898	ERN1	endoplasmic reticulum to nucleus signaling 1	ENSG00000178607
P48681	-1.8304	-3.35976	-0.301041	8.40844	-2.38692	0.0196889	0.0414376	-3.76714	NES	nestin	ENSG00000132688
P23743	-1.83076	-3.20082	-0.460706	5.56099	-2.66499	0.00954634	0.0234869	-3.13071	DGKA	diacylglycerol kinase alpha	ENSG00000065357
Q14790	-1.8336	-2.9705	-0.696713	4.83593	-3.21654	0.00196368	0.00654455	-1.70529	CASP8	caspase 8	ENSG00000064012
Q9H9T3	-1.8367	-3.02917	-0.644234	5.5443	-3.07181	0.00302712	0.00928996	-2.09917	ELP3	elongator acetyltransferase complex subunit 3	ENSG00000134014
Q9BYS8	-1.83742	-3.37277	-0.302061	6.29622	-2.38672	0.0196992	0.0414376	-3.76759	LRRC2	leucine rich repeat containing 2	ENSG00000163827
Q13546	-1.84027	-3.0391	-0.641435	4.82352	-3.06143	0.00312105	0.00948092	-2.12688	RIPK1	receptor interacting serine/threonine kinase 1	ENSG00000137275
Q5VTE0	-1.84435	-3.08179	-0.606899	5.2203	-2.97247	0.00404503	0.0116615	-2.36156
P08572	-1.84451	-3.01863	-0.670396	4.89954	-3.13308	0.00252405	0.00802862	-1.93406	COL4A2	collagen type IV alpha 2 chain	ENSG00000134871
P59095	-1.84727	-3.10643	-0.588115	4.91679	-2.92586	0.0046249	0.0129238	-2.48239	STARD6	StAR related lipid transfer domain containing 6	ENSG00000174448
P51114	-1.84902	-2.84873	-0.849306	4.88785	-3.68802	0.000439543	0.00194177	-0.32859	FXR1	FMR1 autosomal homolog 1	ENSG00000114416
Q9UPT9	-1.84973	-2.95887	-0.740593	4.47056	-3.32586	0.00140321	0.0049193	-1.39815	USP22	ubiquitin specific peptidase 22	ENSG00000124422
Q9Y4W2	-1.85411	-3.02822	-0.680002	5.03395	-3.14941	0.00240385	0.00771664	-1.88965	LAS1L	LAS1 like ribosome biogenesis factor	ENSG00000001497
Q9BXY0	-1.85441	-3.30459	-0.404243	5.53072	-2.55029	0.0129485	0.0296837	-3.40026	MAK16	MAK16 homolog	ENSG00000198042
P07358	-1.85448	-3.04289	-0.666061	5.7304	-3.11211	0.00268674	0.00843641	-1.99085	C8B	complement C8 beta chain	ENSG00000021852
P53992	-1.85742	-3.13912	-0.575721	5.17043	-2.89019	0.00511956	0.0140436	-2.57386	SEC24C	SEC24 homolog C, COPII coat complex component	ENSG00000176986
Q8TER0	-1.85904	-3.15244	-0.565633	5.94508	-2.86652	0.00547418	0.0148605	-2.63405	SNED1	sushi, nidogen and EGF like domains 1	ENSG00000162804
Q92624	-1.85923	-3.08097	-0.637492	4.61766	-3.03499	0.00337282	0.0101136	-2.19719	APPBP2	amyloid beta precursor protein binding protein 2	ENSG00000062725
Q9UNE7	-1.85961	-2.81838	-0.900827	4.72029	-3.8675	0.000241496	0.00122981	0.227864	STUB1	STIP1 homology and U-box containing protein 1	ENSG00000103266
P61604	-1.8599	-2.90522	-0.814588	5.08712	-3.54789	0.000693657	0.00281361	-0.750687	HSPE1	heat shock protein family E (Hsp10) member 1	ENSG00000115541
Q6UWH4	-1.86218	-3.23544	-0.488932	5.47252	-2.70442	0.00857961	0.0215572	-3.03582	GASK1B	golgi associated kinase 1B	ENSG00000164125
P78362	-1.86305	-3.15319	-0.572919	5.20364	-2.88	0.00526954	0.0143609	-2.59982	SRPK2	SRSF protein kinase 2	ENSG00000135250
Q5HYJ3	-1.8645	-3.18639	-0.542617	5.32971	-2.81301	0.00636123	0.0168746	-2.76874	FAM76B	family with sequence similarity 76 member B	ENSG00000077458
A2RUB1	-1.86488	-3.12948	-0.600287	5.37929	-2.94105	0.00442798	0.0124903	-2.44318	MEIOC	meiosis specific with coiled-coil domain	ENSG00000180336
P51178	-1.86649	-2.9563	-0.776675	4.74084	-3.41542	0.00106042	0.00393769	-1.14116	PLCD1	phospholipase C delta 1	ENSG00000187091
Q9NQG5	-1.87445	-3.109	-0.639906	5.16035	-3.02809	0.0034415	0.0102608	-2.21545	RPRD1B	regulation of nuclear pre-mRNA domain containing 1B	ENSG00000101413
Q06830	-1.87525	-2.84892	-0.901587	4.75102	-3.84041	0.000264608	0.00130928	0.142781	PRDX1	peroxiredoxin 1	ENSG00000117450
P52738	-1.8767	-3.29134	-0.462062	5.63601	-2.64577	0.0100527	0.0243523	-3.17657	ZNF140	zinc finger protein 140	ENSG00000196387
P01880	-1.87703	-3.1486	-0.605466	5.61063	-2.94398	0.00439087	0.0124023	-2.43559
Q15782	-1.8815	-2.99554	-0.767457	5.40703	-3.36812	0.00123086	0.00443406	-1.27789	CHI3L2	chitinase 3 like 2	ENSG00000064886
A6NI28	-1.88237	-3.12266	-0.642083	6.73252	-3.02681	0.00345444	0.0102701	-2.21885	ARHGAP42	Rho GTPase activating protein 42	ENSG00000165895
Q9P035	-1.88766	-3.20634	-0.56898	5.12175	-2.85487	0.005657	0.0152639	-2.66355	HACD3	3-hydroxyacyl-CoA dehydratase 3	ENSG00000074696
Q9UBN4	-1.88809	-3.43782	-0.338355	7.78194	-2.42978	0.0176697	0.0380089	-3.67286	TRPC4	transient receptor potential cation channel subfamily C member 4	ENSG00000133107
B2RC85	-1.88998	-3.17763	-0.602327	6.12171	-2.92726	0.00460643	0.0129191	-2.47879	RSPH10B	radial spoke head 10 homolog B	ENSG00000155026
Q8TE82	-1.89276	-3.46077	-0.324741	6.27026	-2.40739	0.0187003	0.0398572	-3.72229	SH3TC1	SH3 domain and tetratricopeptide repeats 1	ENSG00000125089
Q9UPW8	-1.89394	-3.16794	-0.619941	5.58891	-2.96482	0.00413528	0.0118564	-2.38148	UNC13A	unc-13 homolog A	ENSG00000130477
P50579	-1.89594	-3.23713	-0.554756	5.26016	-2.81928	0.00625085	0.0166063	-2.75306	METAP2	methionyl aminopeptidase 2	ENSG00000111142
Q53TQ3	-1.89715	-3.02688	-0.767425	4.59862	-3.34912	0.00130707	0.00465256	-1.33281	INO80D	INO80 complex subunit D	ENSG00000114933
O60890	-1.8986	-3.00245	-0.794754	4.90939	-3.43005	0.00101296	0.00380633	-1.09899	OPHN1	oligophrenin 1	ENSG00000079482
P18887	-1.90084	-3.16799	-0.633687	5.4021	-2.9917	0.00382605	0.0111686	-2.31127	XRCC1	X-ray repair cross complementing 1	ENSG00000073050
Q96T51	-1.90382	-3.39893	-0.408709	5.61095	-2.53953	0.013318	0.0302984	-3.42503	RUFY1	RUN and FYVE domain containing 1	ENSG00000176783
A0A0C4DH34	-1.90395	-3.07397	-0.733925	5.09109	-3.24536	0.0017989	0.00607212	-1.62525
Q8N807	-1.90529	-3.07996	-0.730617	5.47333	-3.23479	0.00185776	0.00621753	-1.65466	PDILT	protein disulfide isomerase like, testis expressed	ENSG00000169340
Q96PC2	-1.9055	-2.89514	-0.915874	4.46523	-3.83941	0.000265503	0.00131061	0.13964	IP6K3	inositol hexakisphosphate kinase 3	ENSG00000161896
Q6ZNC4	-1.90727	-2.97821	-0.83633	5.20244	-3.55136	0.000686932	0.00279175	-0.741401	ZNF704	zinc finger protein 704	ENSG00000164684
P51608	-1.91192	-3.07642	-0.74743	4.97198	-3.27443	0.00164593	0.00561065	-1.54399	MECP2	methyl-CpG binding protein 2	ENSG00000169057
Q2NKX8	-1.91591	-3.31466	-0.517158	5.87306	-2.73172	0.00796363	0.0204263	-2.96947	ERCC6L	ERCC excision repair 6 like, spindle assembly checkpoint helicase	ENSG00000186871
P61160	-1.91824	-3.01823	-0.818245	4.94977	-3.47765	0.000871105	0.00335768	-0.960135	ACTR2	actin related protein 2	ENSG00000138071
Q3KNS1	-1.92131	-3.18907	-0.653554	5.28126	-3.02248	0.00349836	0.0103565	-2.23028	PTCHD3	patched domain containing 3 (gene/pseudogene)	ENSG00000182077
Q9NV58	-1.92355	-3.28101	-0.566084	5.51546	-2.82603	0.00613398	0.0163549	-2.73615	RNF19A	ring finger protein 19A, RBR E3 ubiquitin protein ligase	ENSG00000034677
P14174	-1.92373	-3.14495	-0.702506	5.04307	-3.1416	0.00246068	0.00787492	-1.91092	MIF	macrophage migration inhibitory factor	ENSG00000240972
P35542	-1.92622	-3.16666	-0.685775	5.83197	-3.09693	0.00281055	0.00868903	-2.03178	SAA4	serum amyloid A4, constitutive	ENSG00000148965
Q8IWT6	-1.92809	-3.37699	-0.47919	5.38485	-2.65394	0.00983457	0.0239563	-3.15711	LRRC8A	leucine rich repeat containing 8 VRAC subunit A	ENSG00000136802
Q9NQY0	-1.92894	-2.87502	-0.982865	4.47929	-4.06555	0.00012249	0.000687325	0.861406	BIN3	bridging integrator 3	ENSG00000147439
Q9NPF2	-1.93372	-3.04665	-0.820801	4.86248	-3.46509	0.000907249	0.00346509	-0.99742	CHST11	carbohydrate sulfotransferase 11	ENSG00000171310
P08575	-1.93411	-3.05658	-0.811633	6.08295	-3.43642	0.000994445	0.00375022	-1.08166	PTPRC	protein tyrosine phosphatase receptor type C	ENSG00000081237
Q9H6X2	-1.93476	-3.34832	-0.521205	5.13858	-2.72971	0.00800758	0.0204888	-2.97438	ANTXR1	ANTXR cell adhesion molecule 1	ENSG00000169604
A0A075B6I9	-1.93477	-3.20592	-0.663624	7.05084	-3.03554	0.00336739	0.0101118	-2.19573
P50570	-1.93521	-3.12023	-0.750184	5.20493	-3.25689	0.00173671	0.00588177	-1.59309	DNM2	dynamin 2	ENSG00000079805
Q86Y13	-1.93918	-3.04234	-0.836014	5.29501	-3.50552	0.000797155	0.00313618	-0.878348	DZIP3	DAZ interacting zinc finger protein 3	ENSG00000198919
Q13009	-1.94077	-3.30537	-0.576177	5.29301	-2.83643	0.00595779	0.0159785	-2.71003	TIAM1	TIAM Rac1 associated GEF 1	ENSG00000156299
Q3MIP1	-1.94426	-3.15833	-0.730199	4.70974	-3.19386	0.00210316	0.00692125	-1.7679	ITPRIPL2	ITPRIP like 2	ENSG00000205730
Q12769	-1.9449	-3.21792	-0.671879	5.47205	-3.04694	0.00325678	0.00982197	-2.16547	NUP160	nucleoporin 160	ENSG00000030066
P0C7X5	-1.94521	-3.26729	-0.623136	5.22903	-2.93436	0.00451375	0.0126809	-2.46047
P78562	-1.95029	-3.35331	-0.547271	5.97484	-2.77228	0.0071228	0.018516	-2.86989	PHEX	phosphate regulating endopeptidase X-linked	ENSG00000102174
P19793	-1.95046	-3.39295	-0.507962	6.57983	-2.69665	0.00876283	0.0218892	-3.05462	RXRA	retinoid X receptor alpha	ENSG00000186350
P39023	-1.95069	-3.22681	-0.674581	4.88374	-3.04861	0.00324083	0.00978798	-2.16103	RPL3	ribosomal protein L3	ENSG00000100316
Q0D2I5	-1.95173	-3.20366	-0.699788	5.09404	-3.10912	0.00271067	0.0084552	-1.99891	IFFO1	intermediate filament family orphan 1	ENSG00000010295
P56180	-1.95446	-3.10649	-0.802417	4.86595	-3.38346	0.0011744	0.00425883	-1.23457	TPTE	transmembrane phosphatase with tensin homology	ENSG00000274391
Q8IVH4	-1.95517	-3.2101	-0.700238	5.22896	-3.10718	0.00272635	0.00849144	-2.00415	MMAA	metabolism of cobalamin associated A	ENSG00000151611
O43511	-1.9565	-3.35767	-0.555331	5.8991	-2.78478	0.00688064	0.0180466	-2.83898	SLC26A4	solute carrier family 26 member 4	ENSG00000091137
Q687X5	-1.95784	-3.17253	-0.743138	5.19665	-3.21447	0.00197599	0.00656468	-1.71099	STEAP4	STEAP4 metalloreductase	ENSG00000127954
P22792	-1.9651	-3.00518	-0.925023	5.14055	-3.76744	0.000337882	0.00158562	-0.0844987	CPN2	carboxypeptidase N subunit 2	ENSG00000178772
Q8TBE0	-1.9698	-3.12823	-0.811364	4.86708	-3.39119	0.00114632	0.00417261	-1.21234	BAHD1	bromo adjacent homology domain containing 1	ENSG00000140320
Q15046	-1.97315	-3.44784	-0.498456	5.47161	-2.66846	0.00945751	0.0233426	-3.12241	KARS1	lysyl-tRNA synthetase 1	ENSG00000065427
P32927	-1.9734	-3.1289	-0.817894	5.45512	-3.40601	0.00109432	0.00402532	-1.16967	CSF2RB	colony stimulating factor 2 receptor subunit beta	ENSG00000100368
Q9P2J9	-1.97428	-3.22501	-0.723548	5.1653	-3.14808	0.00241341	0.00773549	-1.89327	PDP2	pyruvate dehydrogenase phosphatase catalytic subunit 2	ENSG00000172840
P13942	-1.97484	-3.05798	-0.891709	4.73229	-3.6359	0.000522794	0.002224	-0.488757	COL11A2	collagen type XI alpha 2 chain	ENSG00000204248
Q93033	-1.97693	-3.19245	-0.761419	5.14672	-3.24365	0.0018083	0.00608485	-1.63001	CD101	CD101 molecule	ENSG00000134256
O00522	-1.98011	-3.36489	-0.595324	6.1545	-2.85173	0.00570718	0.0153734	-2.67148	KRIT1	KRIT1 ankyrin repeat containing	ENSG00000001631
O75795	-1.98276	-3.025	-0.940514	4.57523	-3.79339	0.000309842	0.00147052	-0.00399825	UGT2B17	UDP glucuronosyltransferase family 2 member B17	ENSG00000197888
Q13596	-1.98419	-3.12128	-0.847097	4.85582	-3.48008	0.000866015	0.00334423	-0.954337	SNX1	sorting nexin 1	ENSG00000028528
P09544	-1.98512	-3.20808	-0.762156	5.10005	-3.23724	0.00184393	0.00618486	-1.64784	WNT2	Wnt family member 2	ENSG00000105989
P56524	-1.98871	-3.67445	-0.302979	7.34143	-2.3528	0.0214413	0.0445646	-3.84118	HDAC4	histone deacetylase 4	ENSG00000068024
Q9ULE0	-1.98892	-3.15653	-0.821314	5.41308	-3.39721	0.00112493	0.00410903	-1.19503	WWC3	WWC family member 3	ENSG00000047644
P32119	-1.98931	-3.24761	-0.731014	5.46032	-3.15298	0.00237828	0.00764631	-1.87992	PRDX2	peroxiredoxin 2	ENSG00000167815
P13667	-1.99609	-3.12855	-0.863636	5.12704	-3.51529	0.000774067	0.00305683	-0.850857	PDIA4	protein disulfide isomerase family A member 4	ENSG00000155660
O75112	-1.99775	-2.91813	-1.07738	4.6914	-4.32819	4.84609e-05	0.000334748	1.73084	LDB3	LIM domain binding 3	ENSG00000122367
Q9BY07	-1.99786	-3.18443	-0.811285	5.31531	-3.35793	0.00127173	0.00455777	-1.30766	SLC4A5	solute carrier family 4 member 5	ENSG00000188687
P25098	-1.99955	-3.21371	-0.785398	5.06611	-3.28444	0.00159616	0.00549469	-1.51589	GRK2	G protein-coupled receptor kinase 2	ENSG00000173020
Q96C19	-1.99997	-3.21508	-0.78486	5.08731	-3.28254	0.00160548	0.00551581	-1.52122	EFHD2	EF-hand domain family member D2	ENSG00000142634
Q8N999	-2.00112	-3.4358	-0.566443	5.42163	-2.78177	0.0069383	0.0181751	-2.84644	C12orf29	chromosome 12 open reading frame 29	ENSG00000133641
Q9BYW1	-2.00651	-3.30962	-0.703394	5.1465	-3.07086	0.00303555	0.00930221	-2.10169	SLC2A11	solute carrier family 2 member 11	ENSG00000133460
Q13614	-2.01045	-3.58041	-0.440486	5.9444	-2.55391	0.0128262	0.0295327	-3.3919	MTMR2	myotubularin related protein 2	ENSG00000087053
P48444	-2.01267	-3.21794	-0.8074	5.79983	-3.33035	0.00138542	0.00487341	-1.38619	ARCN1	archain 1	ENSG00000095139
O95490	-2.01717	-3.59491	-0.439441	6.81683	-2.54983	0.012964	0.0296867	-3.40131	ADGRL2	adhesion G protein-coupled receptor L2	ENSG00000117114
Q96JB3	-2.01855	-3.11529	-0.921807	4.90152	-3.67035	0.000467467	0.00203612	-0.384993	HIC2	HIC ZBTB transcriptional repressor 2	ENSG00000169635
Q8NEZ3	-2.02172	-3.28269	-0.760756	5.97549	-3.19757	0.00207971	0.00686566	-1.75767	WDR19	WD repeat domain 19	ENSG00000157796
Q13042	-2.02311	-3.35725	-0.688973	5.14699	-3.02427	0.00348013	0.0103172	-2.22555	CDC16	cell division cycle 16	ENSG00000130177
Q9H2P0	-2.02349	-3.37491	-0.672066	6.59749	-2.98615	0.00388812	0.0112869	-2.32582	ADNP	activity dependent neuroprotector homeobox	ENSG00000101126
Q6EMB2	-2.02984	-3.33136	-0.728314	5.46368	-3.11036	0.00270071	0.0084493	-1.99556	TTLL5	tubulin tyrosine ligase like 5	ENSG00000119685
Q7Z7A3	-2.03245	-3.17799	-0.886912	4.91332	-3.53844	0.000718738	0.00288978	-0.782423	CTU1	cytosolic thiouridylase subunit 1	ENSG00000142544
Q15942	-2.03526	-3.05246	-1.01807	4.54309	-3.98973	0.000159183	0.000863136	0.616536	ZYX	zyxin	ENSG00000159840
P07360	-2.03735	-3.13488	-0.939815	5.93266	-3.70186	0.000421462	0.0018689	-0.288956	C8G	complement C8 gamma chain	ENSG00000176919
Q2QGD7	-2.03778	-3.1344	-0.941166	4.76438	-3.70575	0.000416103	0.00185298	-0.277087	ZXDC	ZXD family zinc finger C	ENSG00000070476
P35579	-2.0378	-2.9878	-1.08779	7.99176	-4.27724	5.81453e-05	0.00038512	1.55969	MYH9	myosin heavy chain 9	ENSG00000100345
Q4G176	-2.03798	-3.09138	-0.984577	4.80387	-3.85778	0.000249653	0.00124768	0.197005	ACSF3	acyl-CoA synthetase family member 3	ENSG00000176715
P21333	-2.03812	-3.03618	-1.04006	7.20576	-4.07194	0.0001198	0.000676474	0.882179	FLNA	filamin A	ENSG00000196924
Q5JUK3	-2.04105	-3.30897	-0.773129	6.04915	-3.21043	0.00200036	0.0066246	-1.72218	KCNT1	potassium sodium-activated channel subfamily T member 1	ENSG00000107147
Q5MIZ7	-2.0544	-3.20728	-0.901511	5.12119	-3.55386	0.000683996	0.00278541	-0.736678	PPP4R3B	protein phosphatase 4 regulatory subunit 3B	ENSG00000275052
Q8IVF1	-2.05445	-3.33846	-0.770448	5.15858	-3.19103	0.00212117	0.00696954	-1.77567	NUTM2A	NUT family member 2A	ENSG00000184923
Q9C035	-2.05446	-3.21567	-0.893258	5.0563	-3.52851	0.000741998	0.0029581	-0.811819	TRIM5	tripartite motif containing 5	ENSG00000132256
Q9NVG8	-2.05556	-3.30253	-0.808583	5.15564	-3.28756	0.00158091	0.00545115	-1.50711	TBC1D13	TBC1 domain family member 13	ENSG00000107021
Q7RTX0	-2.06076	-3.75367	-0.367852	5.85503	-2.42771	0.017763	0.0381705	-3.67746	TAS1R3	taste 1 receptor member 3	ENSG00000169962
Q8NB16	-2.06412	-3.33421	-0.794042	5.40248	-3.2412	0.00182185	0.00612059	-1.63683	MLKL	mixed lineage kinase domain like pseudokinase	ENSG00000168404
P05387	-2.06494	-3.11414	-1.01573	4.6901	-3.92441	0.000199103	0.00104704	0.40776	RPLP2	ribosomal protein lateral stalk subunit P2	ENSG00000177600
Q13255	-2.07016	-3.39711	-0.743216	5.38132	-3.11138	0.00269256	0.00843641	-1.99282	GRM1	glutamate metabotropic receptor 1	ENSG00000152822
Q3ZCV2	-2.07066	-3.28182	-0.859491	5.02384	-3.40962	0.00108196	0.00399325	-1.15924	LEXM	lymphocyte expansion molecule	ENSG00000162398
P43487	-2.07303	-3.22495	-0.921115	4.8129	-3.58911	0.000610456	0.00255027	-0.631575	RANBP1	RAN binding protein 1	ENSG00000099901
P12645	-2.07476	-3.65267	-0.496858	6.26437	-2.62234	0.0107027	0.0254554	-3.23206	BMP3	bone morphogenetic protein 3	ENSG00000152785
Q8N3R3	-2.07726	-3.30109	-0.853431	4.8807	-3.3851	0.00116838	0.00424553	-1.22985	TCAIM	T cell activation inhibitor, mitochondrial	ENSG00000179152
Q8NEP3	-2.07848	-3.33184	-0.825113	5.24423	-3.30727	0.00148783	0.00515962	-1.45154	DNAAF1	dynein axonemal assembly factor 1	ENSG00000154099
P20742	-2.08047	-3.29755	-0.863381	5.05432	-3.40911	0.00108369	0.00399325	-1.1607
Q9NQA5	-2.08472	-3.17633	-0.993106	4.66946	-3.80849	0.000295744	0.00141646	0.0400162	TRPV5	transient receptor potential cation channel subfamily V member 5	ENSG00000127412
Q9BYJ4	-2.08711	-3.2626	-0.911629	5.13434	-3.54104	0.000712765	0.00287441	-0.774719	TRIM34	tripartite motif containing 34	ENSG00000258659
P00367	-2.08799	-3.19918	-0.976805	4.8286	-3.74734	0.000362872	0.00167658	-0.149928	GLUD1	glutamate dehydrogenase 1	ENSG00000148672
P48147	-2.09316	-3.48366	-0.702659	5.35646	-3.00216	0.00371167	0.0108955	-2.28383	PREP	prolyl endopeptidase	ENSG00000085377
Q86YR5	-2.09518	-3.26326	-0.927101	5.18102	-3.57726	0.000634288	0.00263406	-0.666975	GPSM1	G protein signaling modulator 1	ENSG00000160360
Q99536	-2.10899	-3.20735	-1.01062	4.59265	-3.82913	0.000275956	0.00134633	0.104433	VAT1	vesicle amine transport 1	ENSG00000108828
Q7L576	-2.10913	-3.45738	-0.760877	6.45547	-3.11985	0.00262555	0.00829213	-1.96991	CYFIP1	cytoplasmic FMR1 interacting protein 1	ENSG00000273749
P17301	-2.11054	-3.32693	-0.894141	6.62532	-3.46035	0.000921976	0.00350854	-1.01201	ITGA2	integrin subunit alpha 2	ENSG00000164171
P78417	-2.11072	-3.34198	-0.879459	5.31818	-3.41887	0.00105098	0.00392802	-1.13252	GSTO1	glutathione S-transferase omega 1	ENSG00000148834
Q5JYT7	-2.11319	-3.32821	-0.89817	5.03282	-3.46862	0.000898111	0.00344038	-0.987862	KIAA1755	KIAA1755	ENSG00000149633
P09651	-2.11418	-3.24699	-0.981376	5.29764	-3.7221	0.000395157	0.00177863	-0.228731	HNRNPA1	heterogeneous nuclear ribonucleoprotein A1	ENSG00000135486
Q08431	-2.11446	-3.78035	-0.448563	6.14237	-2.53136	0.0136053	0.030885	-3.44381	MFGE8	milk fat globule EGF and factor V/VIII domain containing	ENSG00000140545
Q14764	-2.11542	-3.36627	-0.864564	6.12725	-3.37281	0.00121411	0.00438127	-1.2651	MVP	major vault protein	ENSG00000013364
Q9ULH7	-2.12273	-3.48323	-0.762224	5.43511	-3.11169	0.00269008	0.00843641	-1.99198	MRTFB	myocardin related transcription factor B	ENSG00000186260
Q01469	-2.12295	-3.41666	-0.829246	5.43503	-3.2727	0.00165466	0.00563124	-1.54883	FABP5	fatty acid binding protein 5	ENSG00000164687
Q7Z3S7	-2.12442	-3.50665	-0.74219	5.98452	-3.06522	0.00308642	0.00938936	-2.11677	CACNA2D4	calcium voltage-gated channel auxiliary subunit alpha2delta 4	ENSG00000151062
P21709	-2.12701	-3.35941	-0.894616	5.14424	-3.44208	0.000976823	0.00369042	-1.06521	EPHA1	EPH receptor A1	ENSG00000146904
O75838	-2.12711	-3.31899	-0.935227	5.01087	-3.55925	0.000672228	0.00274799	-0.720649	CIB2	calcium and integrin binding family member 2	ENSG00000136425
Q15822	-2.12995	-3.36219	-0.897713	4.87037	-3.44728	0.000960909	0.00363686	-1.05009	CHRNA2	cholinergic receptor nicotinic alpha 2 subunit	ENSG00000120903
Q9P0J1	-2.1375	-3.6831	-0.591901	5.5331	-2.75811	0.00740693	0.0191628	-2.90483	PDP1	pyruvate dehydrogenase phosphatase catalytic subunit 1	ENSG00000164951
Q9NQ76	-2.1376	-3.55651	-0.718693	5.90589	-3.00451	0.00368634	0.0108669	-2.27764	MEPE	matrix extracellular phosphoglycoprotein	ENSG00000152595
A5D8V7	-2.1404	-3.6173	-0.663502	6.52051	-2.89032	0.00511759	0.0140436	-2.57351	ODAD3	outer dynein arm docking complex subunit 3	ENSG00000198003
Q92841	-2.14605	-3.30805	-0.984056	4.89378	-3.6833	0.00044903	0.00196615	-0.347265	DDX17	DEAD-box helicase 17	ENSG00000100201
Q14995	-2.14919	-3.72964	-0.568733	5.6507	-2.71203	0.00840372	0.0211989	-3.01739	NR1D2	nuclear receptor subfamily 1 group D member 2	ENSG00000174738
Q17RG1	-2.14966	-3.31211	-0.987208	4.96001	-3.68805	0.000442086	0.00194388	-0.332816	KCTD19	potassium channel tetramerization domain containing 19	ENSG00000168676
Q6ZRV2	-2.15285	-3.422	-0.883695	5.1718	-3.38299	0.00117611	0.00425883	-1.2359	FAM83H	family with sequence similarity 83 member H	ENSG00000180921
Q8N5I3	-2.15381	-3.08715	-1.22046	4.77172	-4.60142	1.79202e-05	0.000154988	2.6678	KCNRG	potassium channel regulator	ENSG00000198553
Q4ADV7	-2.156	-3.53881	-0.773192	5.81372	-3.10949	0.00270773	0.0084552	-1.99793	RIC1	RIC1 homolog, RAB6A GEF complex partner 1	ENSG00000107036
Q9Y4H2	-2.15771	-3.38549	-0.929935	5.46233	-3.5049	0.000800193	0.00314063	-0.881471	IRS2	insulin receptor substrate 2	ENSG00000185950
P26367	-2.15776	-3.52208	-0.793443	5.32338	-3.1542	0.00236959	0.00763169	-1.87659	PAX6	paired box 6	ENSG00000007372
Q9Y2L5	-2.159	-3.34429	-0.973715	5.61984	-3.63272	0.000529849	0.00224944	-0.500572	TRAPPC8	trafficking protein particle complex subunit 8	ENSG00000153339
Q6PK18	-2.15994	-3.56869	-0.751197	5.25336	-3.05782	0.00315438	0.00955444	-2.13652	OGFOD3	2-oxoglutarate and iron dependent oxygenase domain containing 3	ENSG00000181396
Q8IXW5	-2.16119	-3.54314	-0.779235	5.2481	-3.1189	0.00263303	0.00829635	-1.9725	RPAP2	RNA polymerase II associated protein 2	ENSG00000122484
O75626	-2.16396	-3.25475	-1.07317	5.49772	-3.95619	0.000179366	0.000960138	0.505835	PRDM1	PR/SET domain 1	ENSG00000057657
O15083	-2.17046	-3.23323	-1.10768	4.8771	-4.07241	0.000119801	0.000676474	0.88243	ERC2	ELKS/RAB6-interacting/CAST family member 2	ENSG00000187672
Q9C073	-2.17559	-3.2923	-1.05888	4.94954	-3.88533	0.000228735	0.00117627	0.279489	FAM117A	family with sequence similarity 117 member A	ENSG00000121104
Q96EK7	-2.17889	-3.31688	-1.0409	4.80048	-3.81855	0.000286674	0.00138251	0.069448	FAM120B	family with sequence similarity 120B	ENSG00000112584
Q6T4P5	-2.17897	-3.30492	-1.05303	4.71188	-3.85954	0.000249774	0.00124768	0.197685	PLPPR3	phospholipid phosphatase related 3	ENSG00000129951
Q9ULG6	-2.18011	-3.5529	-0.807328	5.68176	-3.16722	0.00227883	0.0074177	-1.84102	CCPG1	cell cycle progression 1	ENSG00000260916
P62993	-2.18081	-3.23967	-1.12196	4.63042	-4.10698	0.000106192	0.000613975	0.995237	GRB2	growth factor receptor bound protein 2	ENSG00000177885
P16383	-2.18423	-3.25529	-1.11317	8.14794	-4.06661	0.000122312	0.000687325	0.863128	GCFC2	GC-rich sequence DNA-binding factor 2	ENSG00000005436
O75553	-2.18682	-3.56748	-0.806162	5.1128	-3.15885	0.00233681	0.00755942	-1.8639	DAB1	DAB adaptor protein 1	ENSG00000173406
P02675	-2.19161	-2.99489	-1.38832	10.0703	-5.44029	7.19196e-07	1.01708e-05	5.71656	FGB	fibrinogen beta chain	ENSG00000171564
Q5GLZ8	-2.19568	-3.4247	-0.966663	5.0454	-3.56298	0.000664201	0.00273118	-0.709552	HERC4	HECT and RLD domain containing E3 ubiquitin protein ligase 4	ENSG00000148634
O60809	-2.19838	-3.4569	-0.939858	5.63085	-3.48372	0.00085605	0.00331185	-0.943672	PRAMEF10	PRAME family member 10	ENSG00000187545
Q96JQ2	-2.20021	-3.55686	-0.843574	5.96323	-3.23446	0.00185961	0.00621753	-1.65557	CLMN	calmin	ENSG00000165959
Q13884	-2.20371	-3.64215	-0.765274	5.56376	-3.05538	0.00317703	0.00960914	-2.143	SNTB1	syntrophin beta 1	ENSG00000172164
Q7Z3Z4	-2.21253	-3.68991	-0.735146	5.4548	-2.98674	0.00388144	0.0112869	-2.32426	PIWIL4	piwi like RNA-mediated gene silencing 4	ENSG00000134627
Q9NZB8	-2.2168	-3.4791	-0.954505	6.16501	-3.50241	0.000806568	0.00315542	-0.888789	MOCS1	molybdenum cofactor synthesis 1	ENSG00000124615
O75185	-2.21804	-3.55436	-0.881718	4.98402	-3.31025	0.00147424	0.0051341	-1.44314	ATP2C2	ATPase secretory pathway Ca2+ transporting 2	ENSG00000064270
Q9Y5G8	-2.21851	-3.65968	-0.777339	5.4311	-3.07007	0.00304267	0.0093104	-2.10382	PCDHGA5	protocadherin gamma subfamily A, 5	ENSG00000253485
Q5T5C0	-2.21893	-3.51225	-0.925606	4.95183	-3.42167	0.00104175	0.00390051	-1.12441	STXBP5	syntaxin binding protein 5	ENSG00000164506
Q8TAM1	-2.22198	-3.41089	-1.03306	5.44669	-3.72725	0.000388489	0.00176379	-0.212937	BBS10	Bardet-Biedl syndrome 10	ENSG00000179941
Q2TAZ0	-2.22202	-3.82375	-0.6203	7.30701	-2.76671	0.00723335	0.0187369	-2.88365	ATG2A	autophagy related 2A	ENSG00000110046
Q9NSC2	-2.22393	-3.275	-1.17285	4.79826	-4.21907	7.15151e-05	0.000452209	1.3655	SALL1	spalt like transcription factor 1	ENSG00000103449
P49917	-2.22399	-3.72108	-0.726912	5.81295	-2.96272	0.00416049	0.0118961	-2.38697	LIG4	DNA ligase 4	ENSG00000174405
Q6ZS17	-2.22491	-3.3524	-1.09743	4.99803	-3.93553	0.000193063	0.00102559	0.437702	RIPOR1	RHO family interacting cell polarization regulator 1	ENSG00000039523
Q14765	-2.22499	-3.62864	-0.821341	5.36291	-3.16134	0.00231941	0.0075264	-1.8571	STAT4	signal transducer and activator of transcription 4	ENSG00000138378
Q6ZMZ3	-2.22531	-3.60852	-0.842106	5.59383	-3.20853	0.0020119	0.0066523	-1.72743	SYNE3	spectrin repeat containing nuclear envelope family member 3	ENSG00000176438
Q96PY5	-2.231	-3.58854	-0.873462	5.26571	-3.27755	0.00163025	0.00558446	-1.53523	FMNL2	formin like 2	ENSG00000157827
Q8N556	-2.23551	-3.78843	-0.682586	6.01035	-2.87097	0.00540589	0.0146942	-2.62277	AFAP1	actin filament associated protein 1	ENSG00000196526
P28062	-2.23708	-3.41327	-1.06088	4.96483	-3.79318	0.00031206	0.0014777	-0.00945523	PSMB8	proteasome 20S subunit beta 8	ENSG00000204264
P04114	-2.2424	-3.19813	-1.28668	8.23752	-4.67852	1.34643e-05	0.000121469	2.93772	APOB	apolipoprotein B	ENSG00000084674
Q6NZY4	-2.24291	-3.40812	-1.0777	4.99806	-3.83892	0.00026773	0.00131539	0.133061	ZCCHC8	zinc finger CCHC-type containing 8	ENSG00000033030
P52907	-2.24336	-3.40574	-1.08098	5.00671	-3.84905	0.000258762	0.00128643	0.164772	CAPZA1	capping actin protein of muscle Z-line subunit alpha 1	ENSG00000116489
P16581	-2.24355	-3.43871	-1.0484	5.49515	-3.74383	0.000367744	0.00169535	-0.161996	SELE	selectin E	ENSG00000007908
Q06033	-2.24359	-3.29596	-1.19123	5.82464	-4.25115	6.38231e-05	0.000413566	1.47227	ITIH3	inter-alpha-trypsin inhibitor heavy chain 3	ENSG00000162267
A6NE02	-2.24583	-3.51417	-0.977499	5.04212	-3.53139	0.000735183	0.00293652	-0.803304	BTBD17	BTB domain containing 17	ENSG00000204347
Q9UBC2	-2.24884	-3.29307	-1.20462	4.77845	-4.2943	5.47116e-05	0.000364686	1.61686	EPS15L1	epidermal growth factor receptor pathway substrate 15 like 1	ENSG00000127527
Q15695	-2.24966	-3.24737	-1.25196	4.67172	-4.49617	2.63796e-05	0.000209138	2.30317
A8MVJ9	-2.24977	-3.27429	-1.22525	4.78421	-4.37871	4.04086e-05	0.000291638	1.90169
Q9HBD1	-2.2509	-3.46046	-1.04135	5.16504	-3.71136	0.000409421	0.00182712	-0.261631	RC3H2	ring finger and CCCH-type domains 2	ENSG00000056586
P35499	-2.25509	-3.48558	-1.0246	5.52287	-3.655	0.000492677	0.00212175	-0.433218	SCN4A	sodium voltage-gated channel alpha subunit 4	ENSG00000007314
Q6P4Q7	-2.25556	-3.46145	-1.04967	4.8626	-3.73034	0.000384535	0.00174964	-0.203444	CNNM4	cyclin and CBS domain divalent metal cation transport mediator 4	ENSG00000158158
Q7Z5R6	-2.25717	-3.43167	-1.08266	5.23619	-3.83274	0.000273344	0.0013367	0.113746	APBB1IP	amyloid beta precursor protein binding family B member 1 interacting protein	ENSG00000077420
Q96RE9	-2.26216	-3.49945	-1.02487	5.11562	-3.64631	0.000506864	0.00217391	-0.459511	ZNF300	zinc finger protein 300	ENSG00000145908
P15086	-2.26345	-3.43226	-1.09464	4.85583	-3.86214	0.000247595	0.00124571	0.205842	CPB1	carboxypeptidase B1	ENSG00000153002
Q9Y5Z7	-2.26433	-3.51015	-1.01851	5.15501	-3.62482	0.000543651	0.00230336	-0.524372	HCFC2	host cell factor C2	ENSG00000111727
P0DJD1	-2.2674	-3.43019	-1.1046	6.70429	-3.8889	0.00022619	0.00116893	0.290067	RGPD2	RANBP2 like and GRIP domain containing 2	ENSG00000185304
O00339	-2.27808	-3.61584	-0.940322	5.27344	-3.3962	0.0011285	0.00411488	-1.19794	MATN2	matrilin 2	ENSG00000132561
P30101	-2.27826	-3.30715	-1.24937	6.98729	-4.41532	3.54007e-05	0.000259978	2.02618	PDIA3	protein disulfide isomerase family A member 3	ENSG00000167004
O60706	-2.28272	-3.43898	-1.12645	4.99808	-3.93729	0.000191908	0.00102204	0.443298	ABCC9	ATP binding cassette subfamily C member 9	ENSG00000069431
Q6ZWL3	-2.28527	-3.37292	-1.19761	4.80831	-4.19004	7.96343e-05	0.000494583	1.2654	CYP4V2	cytochrome P450 family 4 subfamily V member 2	ENSG00000145476
P01701	-2.28564	-3.37405	-1.19723	6.31778	-4.18781	8.02616e-05	0.000497005	1.25805
P42858	-2.28646	-3.53008	-1.04284	6.36447	-3.66673	0.000474121	0.00205409	-0.397653	HTT	huntingtin	ENSG00000197386
P50851	-2.28902	-3.6558	-0.922245	6.20268	-3.34006	0.00134434	0.0047529	-1.3586	LRBA	LPS responsive beige-like anchor protein	ENSG00000198589
Q9BYZ6	-2.28988	-3.51039	-1.06938	5.69856	-3.74176	0.000370275	0.00170326	-0.168364	RHOBTB2	Rho related BTB domain containing 2	ENSG00000008853
O60704	-2.29094	-3.66923	-0.912659	6.62672	-3.31495	0.00145298	0.00506848	-1.42983	TPST2	tyrosylprotein sulfotransferase 2	ENSG00000128294
Q14146	-2.29158	-3.76607	-0.817081	6.07872	-3.09951	0.00278911	0.0086355	-2.02483	URB2	URB2 ribosome biogenesis homolog	ENSG00000135763
P27658	-2.29259	-3.56091	-1.02426	5.05905	-3.60493	0.000579953	0.00243743	-0.584176	COL8A1	collagen type VIII alpha 1 chain	ENSG00000144810
Q8WU58	-2.29318	-3.5771	-1.00926	5.29447	-3.56207	0.000666145	0.00273381	-0.712253	FAM222B	family with sequence similarity 222 member B	ENSG00000173065
Q96SE7	-2.30048	-3.38275	-1.21821	4.70222	-4.2388	6.69348e-05	0.00043106	1.42816	ZNF347	zinc finger protein 347	ENSG00000197937
Q14203	-2.30375	-3.89868	-0.708819	7.31741	-2.88068	0.00525936	0.0143518	-2.59808	DCTN1	dynactin subunit 1	ENSG00000204843
Q9NZU0	-2.3119	-3.49157	-1.13223	5.04088	-3.90851	0.00021164	0.00110464	0.352034	FLRT3	fibronectin leucine rich transmembrane protein 3	ENSG00000125848
O95235	-2.31218	-3.76317	-0.861182	5.83845	-3.17802	0.00220598	0.00721426	-1.81142	KIF20A	kinesin family member 20A	ENSG00000112984
P18858	-2.31318	-3.67064	-0.955719	5.15744	-3.39848	0.00112047	0.0041045	-1.19138	LIG1	DNA ligase 1	ENSG00000105486
O94953	-2.31549	-3.70191	-0.929067	5.28625	-3.33081	0.00138347	0.00487341	-1.3849	KDM4B	lysine demethylase 4B	ENSG00000127663
Q8IZ41	-2.31744	-3.82812	-0.806764	5.6456	-3.05942	0.00313956	0.00952334	-2.13225	RASEF	RAS and EF-hand domain containing	ENSG00000165105
Q01433	-2.32918	-3.40505	-1.25332	4.71944	-4.31715	5.05804e-05	0.000347097	1.69108	AMPD2	adenosine monophosphate deaminase 2	ENSG00000116337
Q9UKF6	-2.33287	-3.78024	-0.885505	5.73828	-3.21451	0.0019758	0.00656468	-1.71091	CPSF3	cleavage and polyadenylation specific factor 3	ENSG00000119203
Q96NJ6	-2.33346	-3.4492	-1.21772	4.77951	-4.17088	8.53855e-05	0.000524082	1.20039	ZFP3	ZFP3 zinc finger protein	ENSG00000180787
Q8N7W2	-2.33396	-3.69665	-0.97126	5.78257	-3.41582	0.00106109	0.00393769	-1.14132	BEND7	BEN domain containing 7	ENSG00000165626
A7XYQ1	-2.33461	-3.82027	-0.848957	5.63769	-3.134	0.0025172	0.00801902	-1.93158	SOBP	sine oculis binding protein homolog	ENSG00000112320
Q9NX95	-2.34041	-3.92935	-0.751461	5.72772	-2.93754	0.00447272	0.0125825	-2.45224	SYBU	syntabulin	ENSG00000147642
Q15155	-2.35189	-3.72649	-0.97729	5.26161	-3.41227	0.00107302	0.00396789	-1.1516	NOMO1	NODAL modulator 1	ENSG00000103512
Q49A88	-2.35281	-3.60315	-1.10246	4.95449	-3.75283	0.000356924	0.00165641	-0.134266	CCDC14	coiled-coil domain containing 14	ENSG00000175455
O15040	-2.35629	-3.65408	-1.0585	6.0743	-3.62099	0.000550466	0.00232283	-0.5359	TECPR2	tectonin beta-propeller repeat containing 2	ENSG00000196663
Q9NUW8	-2.35762	-3.64107	-1.07418	5.0228	-3.66353	0.00047912	0.00206763	-0.407372	TDP1	tyrosyl-DNA phosphodiesterase 1	ENSG00000042088
P68363	-2.35844	-3.40864	-1.30823	5.91023	-4.47796	2.81989e-05	0.000220225	2.24037	TUBA1B	tubulin alpha 1b	ENSG00000123416
P15311	-2.36046	-3.42257	-1.29835	5.29397	-4.43169	3.34328e-05	0.000248138	2.08031	EZR	ezrin	ENSG00000092820
Q9NWU2	-2.36204	-3.46751	-1.25656	4.73915	-4.26102	6.19796e-05	0.000404123	1.50064	GID8	GID complex subunit 8 homolog	ENSG00000101193
Q9UP52	-2.36908	-3.44626	-1.29189	4.74337	-4.38571	3.95346e-05	0.000287312	1.92273	TFR2	transferrin receptor 2	ENSG00000106327
P22626	-2.3727	-3.41488	-1.33053	5.07419	-4.53974	2.24894e-05	0.000184589	2.45356	HNRNPA2B1	heterogeneous nuclear ribonucleoprotein A2/B1	ENSG00000122566
O75094	-2.3756	-3.53853	-1.21268	6.07139	-4.07402	0.00011991	0.000676474	0.882622	SLIT3	slit guidance ligand 3	ENSG00000184347
Q96PP9	-2.37625	-3.88954	-0.862968	6.17831	-3.13165	0.00253486	0.00805076	-1.93794	GBP4	guanylate binding protein 4	ENSG00000162654
P04920	-2.37629	-3.49773	-1.25485	8.53885	-4.22596	7.04135e-05	0.00044795	1.38139	SLC4A2	solute carrier family 4 member 2	ENSG00000164889
Q16881	-2.37672	-3.7486	-1.00484	6.1119	-3.45513	0.000937359	0.0035606	-1.02725	TXNRD1	thioredoxin reductase 1	ENSG00000198431
P52849	-2.37945	-3.61523	-1.14368	5.20096	-3.84006	0.000266699	0.00131342	0.136649	NDST2	N-deacetylase and N-sulfotransferase 2	ENSG00000166507
Q96PZ0	-2.3797	-3.65428	-1.10512	5.136	-3.72356	0.000393259	0.00177773	-0.224262	PUS7	pseudouridine synthase 7	ENSG00000091127
Q4W5G0	-2.38365	-3.69051	-1.07679	5.17749	-3.6376	0.000521473	0.0022229	-0.48582	TIGD2	tigger transposable element derived 2	ENSG00000180346
P09429	-2.38429	-3.60909	-1.15949	5.28676	-3.88237	0.000231245	0.00118336	0.269474	HMGB1	high mobility group box 1	ENSG00000189403
Q5T8D3	-2.38465	-3.54196	-1.22734	4.86076	-4.10937	0.000106037	0.000613975	0.997685	ACBD5	acyl-CoA binding domain containing 5	ENSG00000107897
Q6JEL2	-2.38508	-3.54572	-1.22444	5.4768	-4.09835	0.000110188	0.000633582	0.961743	KLHL10	kelch like family member 10	ENSG00000161594
P08238	-2.38937	-3.4352	-1.34353	7.4141	-4.55561	2.12161e-05	0.000176212	2.50852	HSP90AB1	heat shock protein 90 alpha family class B member 1	ENSG00000096384
O14733	-2.39	-3.77818	-1.00181	5.74043	-3.43361	0.00100328	0.00377675	-1.0898	MAP2K7	mitogen-activated protein kinase kinase 7	ENSG00000076984
Q9NPQ8	-2.39234	-3.52558	-1.25911	4.75734	-4.21021	7.44427e-05	0.0004651	1.32919	RIC8A	RIC8 guanine nucleotide exchange factor A	ENSG00000177963
Q9UBB5	-2.39517	-3.8157	-0.974649	5.83619	-3.36271	0.00125294	0.0044981	-1.294	MBD2	methyl-CpG binding domain protein 2	ENSG00000134046
O15511	-2.39711	-3.55197	-1.24224	4.9171	-4.13961	9.54108e-05	0.000568931	1.09658	ARPC5	actin related protein 2/3 complex subunit 5	ENSG00000162704
Q9BXW6	-2.39721	-3.62105	-1.17337	5.09307	-3.90645	0.000213127	0.00110724	0.345508	OSBPL1A	oxysterol binding protein like 1A	ENSG00000141447
Q14574	-2.40084	-3.75667	-1.04502	5.36958	-3.53152	0.000734867	0.00293652	-0.802906	DSC3	desmocollin 3	ENSG00000134762
P26232	-2.40492	-3.63392	-1.17591	5.32271	-3.90255	0.000215969	0.00111887	0.33316	CTNNA2	catenin alpha 2	ENSG00000066032
P59666	-2.40521	-3.71873	-1.09169	8.96567	-3.65188	0.00049772	0.00213907	-0.442651	DEFA3	defensin alpha 3	ENSG00000239839
P13489	-2.40574	-3.47076	-1.34072	4.76537	-4.50439	2.56598e-05	0.000204756	2.32956	RNH1	ribonuclease/angiogenin inhibitor 1	ENSG00000023191
O95872	-2.40576	-3.62698	-1.18455	5.16151	-3.92882	0.000197525	0.00104136	0.41639	GPANK1	G-patch domain and ankyrin repeats 1	ENSG00000204438
Q14207	-2.40733	-3.6496	-1.16506	5.06469	-3.86476	0.000245416	0.00124104	0.214075	NPAT	nuclear protein, coactivator of histone transcription	ENSG00000149308
P05107	-2.40828	-3.46833	-1.34823	6.16681	-4.53025	2.33334e-05	0.000190026	2.41909	ITGB2	integrin subunit beta 2	ENSG00000160255
P00491	-2.4084	-3.67332	-1.14349	5.51794	-3.79727	0.00030783	0.00146429	0.00323126	PNP	purine nucleoside phosphorylase	ENSG00000198805
O60318	-2.41018	-3.78751	-1.03286	5.38202	-3.48993	0.000839301	0.00326516	-0.925462	MCM3AP	minichromosome maintenance complex component 3 associated protein	ENSG00000160294
P35913	-2.41221	-3.82144	-1.00298	5.16911	-3.41377	0.00106795	0.00395613	-1.14725	PDE6B	phosphodiesterase 6B	ENSG00000133256
P46940	-2.41613	-3.58399	-1.24828	6.03996	-4.12605	0.000100043	0.000589833	1.05217	IQGAP1	IQ motif containing GTPase activating protein 1	ENSG00000140575
Q9H1Z4	-2.42604	-3.6197	-1.23238	5.36017	-4.05341	0.00012879	0.000718822	0.815799	WDR13	WD repeat domain 13	ENSG00000101940
Q96D71	-2.42605	-3.73784	-1.11426	5.35728	-3.6884	0.00044158	0.00194388	-0.331755	REPS1	RALBP1 associated Eps domain containing 1	ENSG00000135597
P22607	-2.4393	-3.71254	-1.16605	5.0868	-3.8208	0.000284515	0.00137527	0.0764786	FGFR3	fibroblast growth factor receptor 3	ENSG00000068078
Q2TB90	-2.44166	-3.61569	-1.26764	4.84688	-4.14773	9.27352e-05	0.000557744	1.12322	HKDC1	hexokinase domain containing 1	ENSG00000156510
P01871	-2.44582	-3.25346	-1.63819	10.4873	-6.03861	6.46636e-08	1.1872e-06	8.01302
Q9UKI8	-2.4495	-3.83782	-1.06118	5.59179	-3.51876	0.000765519	0.00303453	-0.840613	TLK1	tousled like kinase 1	ENSG00000198586
P07237	-2.45239	-3.48154	-1.42324	6.72402	-4.75159	1.02487e-05	9.58998e-05	3.19563	P4HB	prolyl 4-hydroxylase subunit beta	ENSG00000185624
Q8N4S0	-2.45309	-3.5541	-1.35207	5.01977	-4.44317	3.221e-05	0.000242502	2.11599	CCDC82	coiled-coil domain containing 82	ENSG00000149231
Q8NB78	-2.45596	-3.78347	-1.12845	6.18797	-3.68966	0.000439751	0.00194177	-0.327907	KDM1B	lysine demethylase 1B	ENSG00000165097
Q99259	-2.45665	-3.75576	-1.15753	5.55602	-3.77136	0.00033561	0.0015785	-0.0770708	GAD1	glutamate decarboxylase 1	ENSG00000128683
O43707	-2.45925	-3.40936	-1.50913	6.81177	-5.16123	2.14691e-06	2.48703e-05	4.6769	ACTN4	actinin alpha 4	ENSG00000130402
Q6UW63	-2.46214	-3.85515	-1.06914	5.72879	-3.52503	0.000750324	0.0029856	-0.822115	POGLUT2	protein O-glucosyltransferase 2	ENSG00000134901
P12814	-2.46703	-3.43131	-1.50275	8.13736	-5.1015	2.70542e-06	3.01194e-05	4.45741	ACTN1	actinin alpha 1	ENSG00000072110
Q99611	-2.46824	-3.59522	-1.34127	6.0623	-4.36792	4.24422e-05	0.000303602	1.85695	SEPHS2	selenophosphate synthetase 2	ENSG00000179918
O15231	-2.46833	-3.74234	-1.19432	5.18037	-3.86397	0.000246074	0.00124104	0.211581	ZNF185	zinc finger protein 185 with LIM domain	ENSG00000147394
P06746	-2.47329	-3.71916	-1.22742	5.47665	-3.95918	0.000178096	0.00095578	0.512991	POLB	DNA polymerase beta	ENSG00000070501
Q9H2S9	-2.47813	-3.68667	-1.2696	5.05707	-4.08948	0.00011364	0.000648089	0.932873	IKZF4	IKAROS family zinc finger 4	ENSG00000123411
Q15291	-2.4793	-3.89643	-1.06218	5.43381	-3.48918	0.000841326	0.00326697	-0.927684	RBBP5	RB binding protein 5, histone lysine methyltransferase complex subunit	ENSG00000117222
Q8IXB1	-2.48012	-3.76733	-1.19291	6.51268	-3.84259	0.000264439	0.00130928	0.14457	DNAJC10	DnaJ heat shock protein family (Hsp40) member C10	ENSG00000077232
P61626	-2.48635	-3.34251	-1.63019	9.54344	-5.79073	1.77091e-07	2.98213e-06	7.05171	LYZ	lysozyme	ENSG00000090382
Q8N392	-2.49135	-3.83286	-1.14985	5.33436	-3.70377	0.000419793	0.00186545	-0.284836	ARHGAP18	Rho GTPase activating protein 18	ENSG00000146376
P67936	-2.49337	-3.58186	-1.40489	5.02726	-4.56809	2.04041e-05	0.000171509	2.54622	TPM4	tropomyosin 4	ENSG00000167460
P49759	-2.49382	-3.80094	-1.1867	5.34618	-3.80498	0.000299994	0.00143353	0.0272073	CLK1	CDC like kinase 1	ENSG00000013441
P13611	-2.49644	-3.83276	-1.16012	6.66613	-3.72575	0.000390426	0.00176875	-0.217554	VCAN	versican	ENSG00000038427
P60507	-2.49914	-3.64313	-1.35515	5.32132	-4.35682	4.41697e-05	0.000310226	1.81943	ERVFC1	endogenous retrovirus group FC1 Env polyprotein
P07910	-2.50594	-3.52999	-1.48189	6.06371	-4.87952	6.32716e-06	6.49155e-05	3.65199	HNRNPC	heterogeneous nuclear ribonucleoprotein C	ENSG00000092199
Q8IWY9	-2.50975	-4.00913	-1.01037	6.26445	-3.33827	0.00135184	0.00477133	-1.3637	CDAN1	codanin 1	ENSG00000140326
Q9Y4R7	-2.51552	-4.44466	-0.586372	10.8206	-2.60055	0.0113416	0.0268227	-3.28335	TTLL3	tubulin tyrosine ligase like 3	ENSG00000214021
Q9NV70	-2.51825	-3.94626	-1.09023	5.59861	-3.51695	0.000769975	0.00304642	-0.845967	EXOC1	exocyst complex component 1	ENSG00000090989
Q9P2F5	-2.52948	-3.8277	-1.23127	5.0718	-3.88585	0.000228533	0.00117627	0.280465	STOX2	storkhead box 2	ENSG00000173320
P78345	-2.5295	-3.78687	-1.27213	5.6845	-4.01211	0.000148524	0.000813771	0.682544	RPP38	ribonuclease P/MRP subunit p38	ENSG00000152464
Q8TCX5	-2.53026	-3.7812	-1.27932	5.19317	-4.03395	0.00013775	0.000760713	0.752923	RHPN1	rhophilin Rho GTPase binding protein 1	ENSG00000158106
Q6ZU52	-2.53452	-3.91327	-1.15577	5.85266	-3.66616	0.000475002	0.00205409	-0.399375	KIAA0408	KIAA0408	ENSG00000189367
A0A0J9YWL9	-2.54397	-3.67477	-1.41318	4.84831	-4.48675	2.76086e-05	0.000217236	2.26176	TEX13C	TEX13 family member C	ENSG00000282815
Q9BZE4	-2.54645	-4.17346	-0.919431	6.07912	-3.12137	0.00261376	0.00827623	-1.96582	GTPBP4	GTP binding protein 4	ENSG00000107937
Q8NFI4	-2.54752	-3.7251	-1.36994	4.85044	-4.31448	5.14035e-05	0.000349624	1.67686
P13497	-2.55488	-3.87338	-1.23639	6.72918	-3.86451	0.000245622	0.00124104	0.213294	BMP1	bone morphogenetic protein 1	ENSG00000168487
Q16281	-2.56012	-3.89198	-1.22827	5.25778	-3.8336	0.000272558	0.00133598	0.116428	CNGA3	cyclic nucleotide gated channel subunit alpha 3	ENSG00000144191
O75083	-2.56184	-3.65877	-1.46492	5.29966	-4.65747	1.4673e-05	0.000129581	2.85748	WDR1	WD repeat domain 1	ENSG00000071127
Q8TC56	-2.56379	-3.92247	-1.20511	6.14725	-3.76329	0.000344734	0.00161056	-0.101992	GARIN3	golgi associated RAB2B interactor family member 3	ENSG00000170613
Q9UBF9	-2.56581	-3.86663	-1.26498	4.86141	-3.93375	0.000194236	0.00102695	0.432049	MYOT	myotilin	ENSG00000120729
O43278	-2.57036	-3.71225	-1.42848	5.36085	-4.48925	2.73589e-05	0.000216084	2.27032	SPINT1	serine peptidase inhibitor, Kunitz type 1	ENSG00000166145
P02679	-2.57229	-3.4052	-1.73938	10.3904	-6.15816	3.96129e-08	8.03008e-07	8.48097	FGG	fibrinogen gamma chain	ENSG00000171557
Q14164	-2.57252	-4.13893	-1.00611	6.05485	-3.27532	0.00164143	0.00560442	-1.54148	IKBKE	inhibitor of nuclear factor kappa B kinase subunit epsilon	ENSG00000263528
P23284	-2.5758	-3.54088	-1.61073	6.14201	-5.32205	1.1461e-06	1.5348e-05	5.2733	PPIB	peptidylprolyl isomerase B	ENSG00000166794
Q9NS40	-2.57738	-3.79617	-1.35858	5.38935	-4.21745	7.2566e-05	0.000455657	1.35314	KCNH7	potassium voltage-gated channel subfamily H member 7	ENSG00000184611
Q8IU60	-2.58485	-3.69062	-1.47909	4.89853	-4.66174	1.44495e-05	0.000128148	2.87204	DCP2	decapping mRNA 2	ENSG00000172795
Q96MU8	-2.60162	-3.94325	-1.25999	5.17005	-3.86736	0.000243272	0.00123584	0.222247	KREMEN1	kringle containing transmembrane protein 1	ENSG00000183762
P06733	-2.60228	-3.67961	-1.52494	8.48838	-4.81674	8.05944e-06	7.7378e-05	3.42346	ENO1	enolase 1	ENSG00000074800
Q9H040	-2.60694	-4.01753	-1.19634	5.3342	-3.68578	0.000445388	0.00195429	-0.339715	SPRTN	SprT-like N-terminal domain	ENSG00000010072
Q8N103	-2.61218	-3.75412	-1.47024	4.99226	-4.56206	2.09635e-05	0.000174807	2.52134	TAGAP	T cell activation RhoGTPase activating protein	ENSG00000164691
P05089	-2.61627	-3.81445	-1.41809	4.97257	-4.35475	4.44993e-05	0.000311495	1.81244	ARG1	arginase 1	ENSG00000118520
P01877	-2.62185	-3.81397	-1.42973	6.16722	-4.38622	3.97384e-05	0.000287794	1.91887
Q9BVG9	-2.622	-3.98996	-1.25405	5.53357	-3.82263	0.000282775	0.0013732	0.0821882	PTDSS2	phosphatidylserine synthase 2	ENSG00000174915
O95363	-2.62685	-4.0645	-1.18921	5.6833	-3.64406	0.000510602	0.00218546	-0.466315	FARS2	phenylalanyl-tRNA synthetase 2, mitochondrial	ENSG00000145982
Q04864	-2.62768	-4.33088	-0.924468	6.30169	-3.07685	0.00298244	0.0091663	-2.08568	REL	REL proto-oncogene, NF-kB subunit	ENSG00000162924
P16401	-2.62933	-3.84505	-1.4136	5.12729	-4.31332	5.16167e-05	0.000349624	1.67297	H1-5	H1.5 linker histone, cluster member	ENSG00000184357
O43526	-2.62989	-3.94969	-1.31008	5.5912	-3.974	0.00016929	0.000913205	0.560323	KCNQ2	potassium voltage-gated channel subfamily Q member 2	ENSG00000075043
Q9Y512	-2.6308	-4.09792	-1.16367	6.09225	-3.5762	0.000636474	0.0026379	-0.670153	SAMM50	SAMM50 sorting and assembly machinery component	ENSG00000100347
Q5T749	-2.63107	-3.87513	-1.387	5.16226	-4.21785	7.24622e-05	0.000455657	1.35448	KPRP	keratinocyte proline rich protein	ENSG00000203786
Q9BXW9	-2.63231	-4.18439	-1.08024	5.48553	-3.38241	0.00117824	0.00425917	-1.23756	FANCD2	FA complementation group D2	ENSG00000144554
P05166	-2.63768	-3.94777	-1.32758	5.9831	-4.01532	0.000146891	0.000806936	0.692874	PCCB	propionyl-CoA carboxylase subunit beta	ENSG00000114054
A0A075B6I0	-2.63811	-3.85846	-1.41776	6.47935	-4.31131	5.19889e-05	0.000351009	1.66622
Q6Q4G3	-2.64239	-3.90194	-1.38284	5.24176	-4.18392	8.16704e-05	0.000504236	1.2423	LVRN	laeverin	ENSG00000172901
Q96MT3	-2.64924	-4.51187	-0.786602	6.65238	-2.83658	0.00595536	0.0159785	-2.70966	PRICKLE1	prickle planar cell polarity protein 1	ENSG00000139174
Q68DU8	-2.65105	-3.80336	-1.49874	5.49228	-4.58828	1.90375e-05	0.000162635	2.61226	KCTD16	potassium channel tetramerization domain containing 16	ENSG00000183775
P18428	-2.65105	-3.56394	-1.73817	5.43396	-5.7907	1.77116e-07	2.98213e-06	7.05158	LBP	lipopolysaccharide binding protein	ENSG00000129988
P12429	-2.65478	-3.77875	-1.5308	5.38912	-4.71057	1.21052e-05	0.000111613	3.03985	ANXA3	annexin A3	ENSG00000138772
Q9H4G0	-2.65898	-3.83456	-1.48341	5.10368	-4.51093	2.52787e-05	0.000203493	2.34485	EPB41L1	erythrocyte membrane protein band 4.1 like 1	ENSG00000088367
Q9HDC5	-2.65903	-3.8359	-1.48217	5.36712	-4.50609	2.57291e-05	0.000204756	2.3282	JPH1	junctophilin 1	ENSG00000104369
Q8TDD5	-2.67077	-3.69863	-1.6429	5.00466	-5.18117	1.98696e-06	2.3764e-05	4.75043	MCOLN3	mucolipin TRP cation channel 3	ENSG00000055732
Q9H0T7	-2.68625	-4.65334	-0.719163	7.2403	-2.72348	0.00814509	0.0207141	-2.98955	RAB17	RAB17, member RAS oncogene family	ENSG00000124839
Q96AE4	-2.69368	-4.11297	-1.27439	5.41794	-3.7851	0.000320595	0.00151468	-0.0345372	FUBP1	far upstream element binding protein 1	ENSG00000162613
Q96EK2	-2.70217	-3.78189	-1.62246	5.05199	-4.99069	4.167e-06	4.44976e-05	4.04834	PHF21B	PHD finger protein 21B	ENSG00000056487
Q6NUM6	-2.70804	-3.88068	-1.5354	5.74565	-4.60568	1.78558e-05	0.000154988	2.67274	TYW1B	tRNA-yW synthesizing protein 1 homolog B	ENSG00000277149
Q9NX01	-2.71121	-3.94992	-1.4725	5.49645	-4.36511	4.28731e-05	0.000303602	1.84745	TXNL4B	thioredoxin like 4B	ENSG00000140830
P00739	-2.71413	-3.96877	-1.45949	6.30789	-4.31434	5.143e-05	0.000349624	1.67638	HPR	haptoglobin-related protein	ENSG00000261701
Q8WXI9	-2.71599	-4.0736	-1.35838	5.33079	-3.98983	0.000160346	0.000867193	0.611005	GATAD2B	GATA zinc finger domain containing 2B	ENSG00000143614
Q9HBR0	-2.72595	-3.97616	-1.47574	5.59614	-4.34848	4.55121e-05	0.000316468	1.79128	SLC38A10	solute carrier family 38 member 10	ENSG00000157637
O15211	-2.73436	-4.30873	-1.15999	6.36066	-3.46379	0.000911983	0.00347683	-1.00198	RGL2	ral guanine nucleotide dissociation stimulator like 2	ENSG00000237441
A8K0R7	-2.73923	-3.99076	-1.48769	5.26124	-4.36503	4.2886e-05	0.000303602	1.84717	ZNF839	zinc finger protein 839	ENSG00000022976
O14950	-2.73942	-3.78984	-1.689	5.63696	-5.20025	1.8456e-06	2.27226e-05	4.82056	MYL12A	myosin light chain 12A	ENSG00000101608
Q8N983	-2.75113	-3.92236	-1.57991	5.16963	-4.68462	1.33318e-05	0.000120794	2.94864	MRPL43	mitochondrial ribosomal protein L43	ENSG00000055950
P02462	-2.75552	-4.32366	-1.18739	6.53116	-3.50447	0.000801289	0.00314063	-0.882734	COL4A1	collagen type IV alpha 1 chain	ENSG00000187498
Q8IWD5	-2.75832	-4.04405	-1.47259	4.97692	-4.27855	5.84295e-05	0.000385782	1.55651	MFSD6L	major facilitator superfamily domain containing 6 like	ENSG00000185156
Q8N6C8	-2.75901	-3.99281	-1.52521	5.06002	-4.45976	3.04567e-05	0.00023436	2.16927	LILRA3	leukocyte immunoglobulin like receptor A3	ENSG00000273884
Q9NR64	-2.76339	-4.03008	-1.4967	5.39331	-4.35085	4.51271e-05	0.000314837	1.79927	KLHL1	kelch like family member 1	ENSG00000150361
P16070	-2.76641	-3.90084	-1.63198	6.66929	-4.86342	6.82294e-06	6.93224e-05	3.58221	CD44	CD44 molecule (Indian blood group)	ENSG00000026508
Q8TCW7	-2.77312	-4.10145	-1.44478	5.16196	-4.16354	8.77346e-05	0.000536433	1.17516	ZPLD1	zona pellucida like domain containing 1	ENSG00000170044
P57052	-2.77316	-4.42162	-1.1247	6.06281	-3.35504	0.00128322	0.00458323	-1.31591	RBM11	RNA binding motif protein 11	ENSG00000185272
P23528	-2.77433	-4.05814	-1.49051	6.13766	-4.30981	5.22691e-05	0.000351766	1.66117	CFL1	cofilin 1	ENSG00000172757
P62258	-2.77548	-3.91594	-1.63503	5.86119	-4.85361	7.08038e-06	7.05678e-05	3.54715	YWHAE	tyrosine 3-monooxygenase/tryptophan 5-monooxygenase activation protein epsilon	ENSG00000108953
Q15397	-2.77652	-4.10666	-1.44637	5.47332	-4.16297	8.79104e-05	0.000536433	1.17329	PUM3	pumilio RNA binding family member 3	ENSG00000080608
A0A1B0GVD1	-2.7782	-4.26224	-1.29416	5.43198	-3.73353	0.000380501	0.00173505	-0.193654
P11413	-2.78066	-4.0355	-1.52581	5.14126	-4.41935	3.52591e-05	0.00025985	2.03141	G6PD	glucose-6-phosphate dehydrogenase	ENSG00000160211
O00232	-2.78224	-4.41238	-1.15209	6.12976	-3.40385	0.00110174	0.00404552	-1.17589	PSMD12	proteasome 26S subunit, non-ATPase 12	ENSG00000197170
P22392	-2.78637	-3.86289	-1.70985	5.28806	-5.1614	2.15778e-06	2.48703e-05	4.67269	NME2	NME/NM23 nucleoside diphosphate kinase 2	ENSG00000243678
P35658	-2.78884	-4.20609	-1.37159	6.87092	-3.92446	0.000200478	0.00105163	0.402551	NUP214	nucleoporin 214	ENSG00000126883
O75161	-2.79196	-4.1009	-1.48303	5.71596	-4.25396	6.37645e-05	0.000413566	1.47448	NPHP4	nephrocystin 4	ENSG00000131697
Q9UL03	-2.79235	-3.9461	-1.6386	4.99734	-4.82682	7.83259e-06	7.58964e-05	3.45158	INTS6	integrator complex subunit 6	ENSG00000102786
P61981	-2.79271	-3.97333	-1.61209	5.12798	-4.71757	1.17935e-05	0.00010922	3.0645	YWHAG	tyrosine 3-monooxygenase/tryptophan 5-monooxygenase activation protein gamma	ENSG00000170027
P12883	-2.81733	-4.08436	-1.55029	5.83399	-4.43454	3.3373e-05	0.000248138	2.08316	MYH7	myosin heavy chain 7	ENSG00000092054
Q8IYB8	-2.81788	-4.40183	-1.23392	5.48202	-3.54798	0.000697041	0.00282187	-0.754124	SUPV3L1	Suv3 like RNA helicase	ENSG00000156502
P12724	-2.82581	-3.9146	-1.73701	5.44221	-5.17569	2.05061e-06	2.43859e-05	4.72152	RNASE3	ribonuclease A family member 3	ENSG00000169397
Q9NUQ9	-2.84168	-3.93234	-1.75102	5.24864	-5.19587	1.89616e-06	2.30736e-05	4.79589	CYRIB	CYFIP related Rac1 interactor B	ENSG00000153310
A6NM62	-2.84792	-4.1603	-1.53553	5.59754	-4.32782	4.90093e-05	0.000337422	1.72169
P13569	-2.85367	-4.31058	-1.39676	5.42339	-3.90636	0.000213196	0.00110724	0.345207	CFTR	CF transmembrane conductance regulator	ENSG00000001626
Q96PN6	-2.85441	-4.24515	-1.46368	6.03554	-4.09331	0.00011214	0.000641279	0.945312	ADCY10	adenylate cyclase 10	ENSG00000143199
Q1XH10	-2.86619	-4.173	-1.55939	5.04164	-4.37418	4.14979e-05	0.000298471	1.87811	SKIDA1	SKI/DACH domain containing 1	ENSG00000180592
Q969G2	-2.87011	-4.12431	-1.61591	5.475	-4.56388	2.0824e-05	0.000174338	2.52764	LHX4	LIM homeobox 4	ENSG00000121454
O75368	-2.87897	-3.913	-1.84495	5.19405	-5.5518	4.619e-07	6.80815e-06	6.13808	SH3BGRL	SH3 domain binding glutamate rich protein like	ENSG00000131171
Q6ZNM6	-2.88157	-4.22266	-1.54048	5.19833	-4.28521	5.70606e-05	0.000379136	1.57878	TEX43	testis expressed 43	ENSG00000196900
Q96DE0	-2.89054	-4.0997	-1.68139	5.05625	-4.76759	9.78337e-06	9.22369e-05	3.24118	NUDT16	nudix hydrolase 16	ENSG00000198585
A4QN01	-2.89654	-4.22817	-1.56491	5.21422	-4.33808	4.72414e-05	0.000327405	1.75622
P61158	-2.90483	-4.10106	-1.70861	5.42646	-4.84295	7.37067e-06	7.24263e-05	3.50911	ACTR3	actin related protein 3	ENSG00000115091
Q8TCU3	-2.90602	-4.20194	-1.6101	5.71592	-4.47223	2.91076e-05	0.000224805	2.21195	SLC7A13	solute carrier family 7 member 13	ENSG00000164893
O94874	-2.91339	-4.33271	-1.49407	6.11358	-4.09373	0.000111975	0.000641279	0.946683	UFL1	UFM1 specific ligase 1	ENSG00000014123
Q9BXJ9	-2.92002	-4.12648	-1.71357	5.71069	-4.827	7.82734e-06	7.58964e-05	3.45221	NAA15	N-alpha-acetyltransferase 15, NatA auxiliary subunit	ENSG00000164134
P25705	-2.9201	-4.32342	-1.51678	5.32662	-4.14995	9.20174e-05	0.000555022	1.1305	ATP5F1A	ATP synthase F1 subunit alpha	ENSG00000152234
Q9C009	-2.92501	-4.36226	-1.48776	5.68524	-4.05879	0.000126413	0.000707437	0.833227	FOXQ1	forkhead box Q1	ENSG00000164379
P34925	-2.93047	-4.24817	-1.61277	5.72122	-4.43529	3.32825e-05	0.000248138	2.08572	RYK	receptor like tyrosine kinase	ENSG00000163785
O95620	-2.93754	-4.34537	-1.52971	5.23677	-4.16136	8.84069e-05	0.000537895	1.16801	DUS4L	dihydrouridine synthase 4 like	ENSG00000105865
O15075	-2.93898	-4.19514	-1.68283	5.98657	-4.66612	1.42795e-05	0.000127659	2.88377	DCLK1	doublecortin like kinase 1	ENSG00000133083
Q96Q91	-2.94238	-4.47778	-1.40698	5.43551	-3.8219	0.000283465	0.00137336	0.0799199	SLC4A9	solute carrier family 4 member 9	ENSG00000113073
Q02763	-2.94287	-4.16844	-1.71729	5.73067	-4.78886	9.03353e-06	8.63342e-05	3.3166	TEK	TEK receptor tyrosine kinase	ENSG00000120156
P01591	-2.94661	-3.97504	-1.91819	7.74746	-5.71318	2.42077e-07	3.80953e-06	6.75367	JCHAIN	joining chain of multimeric IgA and IgM	ENSG00000132465
P62937	-2.94913	-3.8525	-2.04576	8.15962	-6.50959	9.25379e-09	2.27861e-07	9.87058	PPIA	peptidylprolyl isomerase A	ENSG00000196262
Q9HCG1	-2.95119	-4.43472	-1.46766	5.90522	-3.96737	0.000173175	0.000931763	0.53914	ZNF160	zinc finger protein 160	ENSG00000170949
O15229	-2.95725	-4.16281	-1.75169	5.2657	-4.89216	6.12026e-06	6.36301e-05	3.68513	KMO	kynurenine 3-monooxygenase	ENSG00000117009
P57678	-2.95784	-4.2455	-1.67017	5.65877	-4.58115	1.95438e-05	0.000166281	2.5875	GEMIN4	gem nuclear organelle associated protein 4	ENSG00000179409
Q9Y6X2	-2.96854	-4.39415	-1.54293	5.32206	-4.15282	9.10946e-05	0.000551055	1.13994	PIAS3	protein inhibitor of activated STAT 3	ENSG00000131788
O43361	-2.97123	-4.30353	-1.63893	5.63769	-4.4477	3.18187e-05	0.000241292	2.12807	ZNF749	zinc finger protein 749	ENSG00000186230
P04179	-2.97153	-4.43931	-1.50375	5.61383	-4.03758	0.000136036	0.000753238	0.764623	SOD2	superoxide dismutase 2	ENSG00000291237
P09382	-2.97282	-4.04242	-1.90322	5.52472	-5.54235	4.82133e-07	7.00767e-06	6.09771	LGALS1	galectin 1	ENSG00000100097
P00738	-2.98182	-3.94761	-2.01603	10.923	-6.15639	3.9901e-08	8.03008e-07	8.47405	HP	haptoglobin	ENSG00000257017
Q8NA58	-2.98417	-4.20875	-1.7596	5.61204	-4.86005	6.91035e-06	6.98713e-05	3.57016	PNLDC1	PARN like ribonuclease domain containing exonuclease 1	ENSG00000146453
O94923	-2.99181	-4.31539	-1.66823	5.79872	-4.50802	2.5549e-05	0.000204756	2.33482	GLCE	glucuronic acid epimerase	ENSG00000138604
Q8TEQ8	-2.99648	-4.33198	-1.66098	5.83413	-4.47476	2.8841e-05	0.000223571	2.22062	PIGO	phosphatidylinositol glycan anchor biosynthesis class O	ENSG00000165282
P31946	-2.99705	-4.15332	-1.84078	5.46053	-5.16937	2.11681e-06	2.48703e-05	4.69208	YWHAB	tyrosine 3-monooxygenase/tryptophan 5-monooxygenase activation protein beta	ENSG00000166913
P30740	-3.01885	-4.04325	-1.99445	5.29915	-5.87621	1.25291e-07	2.20365e-06	7.38176	SERPINB1	serpin family B member 1	ENSG00000021355
P07900	-3.02204	-4.13536	-1.90872	6.47432	-5.41336	8.12691e-07	1.13398e-05	5.60171	HSP90AA1	heat shock protein 90 alpha family class A member 1	ENSG00000080824
Q9NQC1	-3.04762	-4.35049	-1.74475	5.1505	-4.6651	1.43334e-05	0.000127659	2.88021	JADE2	jade family PHD finger 2	ENSG00000043143
P50552	-3.05051	-3.99911	-2.10192	5.42946	-6.41238	1.38614e-08	3.08637e-07	9.4843	VASP	vasodilator stimulated phosphoprotein	ENSG00000125753
Q96E52	-3.07053	-4.38092	-1.76014	5.16425	-4.67321	1.39085e-05	0.000124938	2.90863	OMA1	OMA1 zinc metallopeptidase	ENSG00000162600
P10071	-3.07061	-4.65003	-1.49119	7.33412	-3.8773	0.000235237	0.00120086	0.253529	GLI3	GLI family zinc finger 3	ENSG00000106571
P52565	-3.07472	-4.27027	-1.87917	6.23976	-5.12908	2.47359e-06	2.7985e-05	4.54419	ARHGDIA	Rho GDP dissociation inhibitor alpha	ENSG00000141522
O95255	-3.08422	-4.61834	-1.55011	5.94642	-4.0095	0.000149863	0.000818965	0.674158	ABCC6	ATP binding cassette subfamily C member 6	ENSG00000091262
Q13188	-3.08471	-4.37857	-1.79086	5.3429	-4.75478	1.02635e-05	9.58998e-05	3.19587	STK3	serine/threonine kinase 3	ENSG00000104375
A4D1B5	-3.1025	-4.23572	-1.96928	5.27387	-5.46007	6.78926e-07	9.66661e-06	5.77326	GSAP	gamma-secretase activating protein	ENSG00000186088
Q9BTL4	-3.11464	-4.28764	-1.94164	5.19071	-5.29557	1.29571e-06	1.67851e-05	5.15847	IER2	immediate early response 2	ENSG00000160888
P41218	-3.11794	-4.21326	-2.02262	5.55765	-5.67675	2.84241e-07	4.40679e-06	6.60181	MNDA	myeloid cell nuclear differentiation antigen	ENSG00000163563
Q9NY46	-3.11897	-4.52921	-1.70873	5.95458	-4.41082	3.6363e-05	0.000266111	2.00239	SCN3A	sodium voltage-gated channel alpha subunit 3	ENSG00000153253
P14616	-3.16031	-4.59117	-1.72946	5.90072	-4.4049	3.71492e-05	0.000270917	1.98227	INSRR	insulin receptor related receptor	ENSG00000027644
Q6UX06	-3.16126	-4.21869	-2.10383	5.33197	-5.9614	8.90376e-08	1.60651e-06	7.70805	OLFM4	olfactomedin 4	ENSG00000102837
Q8IY51	-3.1616	-4.34821	-1.975	5.96046	-5.31377	1.2067e-06	1.59849e-05	5.22613	TIGD4	tigger transposable element derived 4	ENSG00000169989
Q01538	-3.16884	-4.46046	-1.87723	6.95154	-4.89295	6.10198e-06	6.36301e-05	3.68797	MYT1	myelin transcription factor 1	ENSG00000196132
Q13613	-3.17034	-4.7084	-1.63227	6.07429	-4.11086	0.000105488	0.000613975	1.00255	MTMR1	myotubularin related protein 1	ENSG00000063601
P54098	-3.18712	-4.58539	-1.78885	5.51388	-4.54579	2.22525e-05	0.000183364	2.46506	POLG	DNA polymerase gamma, catalytic subunit	ENSG00000140521
Q71DI3	-3.19623	-4.62678	-1.76569	5.9972	-4.45593	3.08829e-05	0.000236769	2.15618	H3C14	H3 clustered histone 14	ENSG00000203811
Q5VYJ5	-3.19837	-4.42053	-1.97622	7.41901	-5.21921	1.74472e-06	2.16076e-05	4.87571	MALRD1	MAM and LDL receptor class A domain containing 1	ENSG00000204740
Q14019	-3.20893	-4.32614	-2.09172	5.96438	-5.7282	2.32756e-07	3.6906e-06	6.79282	COTL1	coactosin like F-actin binding protein 1	ENSG00000103187
Q9UQR0	-3.2093	-4.76897	-1.64963	6.99766	-4.10373	0.000108142	0.00062353	0.979287	SCML2	Scm polycomb group protein like 2	ENSG00000102098
P09211	-3.22425	-4.41774	-2.03076	6.04249	-5.38778	9.02682e-07	1.24297e-05	5.5022	GSTP1	glutathione S-transferase pi 1	ENSG00000084207
P33241	-3.2331	-4.4917	-1.9745	5.50576	-5.12312	2.53112e-06	2.84819e-05	4.52236	LSP1	lymphocyte specific protein 1	ENSG00000130592
Q15040	-3.23364	-4.63023	-1.83705	5.52859	-4.61769	1.70815e-05	0.000148965	2.71458	JOSD1	Josephin domain containing 1	ENSG00000100221
P00558	-3.2443	-4.53013	-1.95848	6.08614	-5.03201	3.59281e-06	3.87616e-05	4.19	PGK1	phosphoglycerate kinase 1	ENSG00000102144
Q8TDZ2	-3.24834	-4.61182	-1.88486	6.52223	-4.75133	1.0397e-05	9.67156e-05	3.18365	MICAL1	microtubule associated monooxygenase, calponin and LIM domain containing 1	ENSG00000135596
Q8N988	-3.24983	-4.44192	-2.05775	5.59975	-5.43695	7.43777e-07	1.04478e-05	5.68643	ZNF557	zinc finger protein 557	ENSG00000130544
Q5T481	-3.25893	-4.39187	-2.12598	5.34712	-5.73678	2.25491e-07	3.60269e-06	6.82328	RBM20	RNA binding motif protein 20	ENSG00000203867
Q86UX7	-3.25962	-4.51248	-2.00676	6.01738	-5.1888	1.96334e-06	2.36164e-05	4.76356	FERMT3	FERM domain containing kindlin 3	ENSG00000149781
Q9H6E5	-3.27704	-4.73476	-1.81932	6.09453	-4.48342	2.79455e-05	0.000219064	2.25033	TUT1	terminal uridylyl transferase 1, U6 snRNA-specific	ENSG00000149016
Q9NXB9	-3.28884	-4.56209	-2.01559	5.4404	-5.15146	2.26871e-06	2.58066e-05	4.62627	ELOVL2	ELOVL fatty acid elongase 2	ENSG00000197977
P37802	-3.31597	-4.30164	-2.33029	5.45113	-6.70818	4.03788e-09	1.14207e-07	10.6636	TAGLN2	transgelin 2	ENSG00000158710
P60174	-3.32139	-4.33225	-2.31054	7.72328	-6.55176	7.76289e-09	1.95756e-07	10.0385	TPI1	triosephosphate isomerase 1	ENSG00000111669
Q8N1E6	-3.32787	-4.64225	-2.01349	5.31865	-5.0495	3.3599e-06	3.70119e-05	4.25357	FBXL14	F-box and leucine rich repeat protein 14	ENSG00000171823
Q9NZL9	-3.36031	-4.65811	-2.06251	8.05931	-5.16384	2.16264e-06	2.48703e-05	4.67174	MAT2B	methionine adenosyltransferase 2B	ENSG00000038274
P26583	-3.36187	-4.46961	-2.25412	5.43025	-6.05226	6.23404e-08	1.15468e-06	8.04933	HMGB2	high mobility group box 2	ENSG00000164104
P08133	-3.36842	-4.52757	-2.20927	6.03621	-5.79546	1.78101e-07	2.98213e-06	7.04825	ANXA6	annexin A6	ENSG00000197043
P0DMV9	-3.37027	-4.5601	-2.18043	6.41374	-5.64909	3.20381e-07	4.93056e-06	6.4885	HSPA1A	heat shock protein family A (Hsp70) member 1A	ENSG00000204389
O43866	-3.37486	-4.47999	-2.26972	6.48206	-6.08996	5.33873e-08	1.02513e-06	8.1973	CD5L	CD5 molecule like	ENSG00000073754
P18669	-3.40058	-4.39348	-2.40769	6.41875	-6.82931	2.4293e-09	7.26396e-08	11.1496	PGAM1	phosphoglycerate mutase 1	ENSG00000171314
P04406	-3.41665	-4.70321	-2.13008	7.10713	-5.29627	1.29214e-06	1.67851e-05	5.1611	GAPDH	glyceraldehyde-3-phosphate dehydrogenase	ENSG00000111640
P52209	-3.4179	-4.53559	-2.30021	7.03512	-6.09864	5.19078e-08	1.00595e-06	8.22466	PGD	phosphogluconate dehydrogenase	ENSG00000142657
P17066	-3.43681	-4.627	-2.24661	5.95898	-5.75889	2.06332e-07	3.3477e-06	6.90794	HSPA6	heat shock protein family A (Hsp70) member 6	ENSG00000173110
Q3YEC7	-3.45333	-4.82179	-2.08487	8.17236	-5.03277	3.58237e-06	3.87616e-05	4.19276	RABL6	RAB, member RAS oncogene family like 6	ENSG00000196642
Q9Y613	-3.45946	-4.88207	-2.03684	6.6713	-4.84979	7.18313e-06	7.12526e-05	3.53351	FHOD1	formin homology 2 domain containing 1	ENSG00000135723
P35523	-3.48942	-5.01928	-1.95956	5.97327	-4.54888	2.20022e-05	0.000182019	2.47573	CLCN1	chloride voltage-gated channel 1	ENSG00000188037
Q05655	-3.49649	-5.02104	-1.97193	6.99319	-4.57395	2.00675e-05	0.00016936	2.56255	PRKCD	protein kinase C delta	ENSG00000163932
P04083	-3.51768	-4.66739	-2.36796	6.72583	-6.10194	5.13555e-08	1.00455e-06	8.23507	ANXA1	annexin A1	ENSG00000135046
P61565	-3.54564	-4.82133	-2.26995	5.68909	-5.54309	4.88678e-07	7.05381e-06	6.08631
P14780	-3.55645	-4.6583	-2.4546	6.98961	-6.43677	1.2791e-08	3.00805e-07	9.56241	MMP9	matrix metallopeptidase 9	ENSG00000100985
O75363	-3.56663	-5.2348	-1.89845	5.77318	-4.264	6.15321e-05	0.000402458	1.50793	BCAS1	brain enriched myelin associated protein 1	ENSG00000064787
Q9UNA1	-3.58508	-4.92213	-2.24804	6.78283	-5.34755	1.05717e-06	1.42751e-05	5.35194	ARHGAP26	Rho GTPase activating protein 26	ENSG00000145819
Q9BVG8	-3.5966	-5.07294	-2.12027	6.44409	-4.85858	6.94865e-06	6.99208e-05	3.56493	KIFC3	kinesin family member C3	ENSG00000140859
Q9UIW2	-3.61737	-4.90036	-2.33438	5.79871	-5.62306	3.55462e-07	5.39118e-06	6.38949	PLXNA1	plexin A1	ENSG00000114554
Q7Z402	-3.62578	-5.02395	-2.22761	5.72339	-5.17183	2.09675e-06	2.47937e-05	4.70112	TMC7	transmembrane channel like 7	ENSG00000170537
Q5JVL4	-3.66194	-5.05952	-2.26435	5.99533	-5.22559	1.70201e-06	2.13086e-05	4.89925	EFHC1	EF-hand domain containing 1	ENSG00000096093
O75594	-3.66791	-4.7788	-2.55701	6.33369	-6.58455	6.95019e-09	1.7959e-07	10.1458	PGLYRP1	peptidoglycan recognition protein 1	ENSG00000008438
P15172	-3.68124	-4.86683	-2.49565	5.80445	-6.19243	3.54571e-08	7.27566e-07	8.58889	MYOD1	myogenic differentiation 1	ENSG00000129152
Q9H299	-3.71244	-4.81174	-2.61314	6.98578	-6.73467	3.69944e-09	1.07541e-07	10.7486	SH3BGRL3	SH3 domain binding glutamate rich protein like 3	ENSG00000142669
Q7L3V2	-3.73859	-5.44685	-2.03032	5.62775	-4.3647	4.29366e-05	0.000303602	1.84606	RTL10	retrotransposon Gag like 10	ENSG00000215012
Q8NFW9	-3.74712	-4.98786	-2.50638	6.72528	-6.02309	7.08402e-08	1.28929e-06	7.92795	MYRIP	myosin VIIA and Rab interacting protein	ENSG00000170011
P26038	-3.75559	-4.69634	-2.81485	7.15761	-7.96041	2.00387e-11	1.07541e-09	15.7395	MSN	moesin	ENSG00000147065
Q24JP5	-3.76201	-4.93024	-2.59378	7.45056	-6.42232	1.37546e-08	3.08637e-07	9.49378	TMEM132A	transmembrane protein 132A	ENSG00000006118
P49913	-3.78916	-4.95599	-2.62233	5.98781	-6.47643	1.09942e-08	2.67568e-07	9.70792	CAMP	cathelicidin antimicrobial peptide	ENSG00000164047
Q9UNS2	-3.79176	-5.34135	-2.24217	5.83869	-4.88007	6.40665e-06	6.54104e-05	3.64182	COPS3	COP9 signalosome subunit 3	ENSG00000141030
Q02779	-3.80033	-5.28961	-2.31105	6.31985	-5.08918	2.88476e-06	3.19461e-05	4.39823	MAP3K10	mitogen-activated protein kinase kinase kinase 10	ENSG00000130758
Q8N6Q3	-3.82785	-4.81811	-2.83759	5.75888	-7.70785	5.88049e-11	2.79724e-09	14.7098	CD177	CD177 molecule	ENSG00000204936
Q9BRK4	-3.83561	-5.21173	-2.4595	6.40756	-5.5588	4.59116e-07	6.80815e-06	6.14573	LZTS2	leucine zipper tumor suppressor 2	ENSG00000107816
P04003	-3.83604	-4.9745	-2.69757	6.74329	-6.71992	3.99357e-09	1.14207e-07	10.6763	C4BPA	complement component 4 binding protein alpha	ENSG00000123838
P13796	-3.83665	-4.68927	-2.98402	8.54893	-8.97269	2.67941e-13	2.33667e-11	19.8612	LCP1	lymphocyte cytosolic protein 1	ENSG00000136167
P43490	-3.8704	-4.91442	-2.82638	6.46773	-7.39221	2.25128e-10	9.61616e-09	13.4254	NAMPT	nicotinamide phosphoribosyltransferase	ENSG00000105835
Q6PI77	-3.87229	-5.21197	-2.53261	5.85474	-5.7646	2.01649e-07	3.29728e-06	6.92983	GPRASP3	G protein-coupled receptor associated sorting protein family member 3	ENSG00000198908
P02788	-3.87599	-4.76533	-2.98665	8.81376	-8.69046	8.90433e-13	7.16798e-11	18.715	LTF	lactotransferrin	ENSG00000012223
Q9H3Q3	-3.89926	-5.39658	-2.40195	5.76236	-5.19365	1.92674e-06	2.33103e-05	4.78143	GAL3ST2	galactose-3-O-sulfotransferase 2	ENSG00000154252
P06744	-3.92902	-4.86312	-2.99492	7.22883	-8.38723	3.2436e-12	2.10765e-10	17.4802	GPI	glucose-6-phosphate isomerase	ENSG00000105220
P40121	-3.94132	-4.9323	-2.95034	5.74161	-7.93056	2.27592e-11	1.16183e-09	15.6177	CAPG	capping actin protein, gelsolin like	ENSG00000042493
P04040	-3.98819	-5.02584	-2.95054	7.18831	-7.66394	7.08949e-11	3.2974e-09	14.5309	CAT	catalase	ENSG00000121691
O94888	-3.99994	-5.43761	-2.56227	5.94153	-5.54877	4.77786e-07	6.99305e-06	6.10777	UBXN7	UBX domain protein 7	ENSG00000163960
P48552	-4.01126	-5.28138	-2.74114	6.09701	-6.29851	2.29285e-08	4.89687e-07	9.00539	NRIP1	nuclear receptor interacting protein 1	ENSG00000180530
Q6ZMN7	-4.01585	-5.3795	-2.6522	7.20312	-5.87321	1.30136e-07	2.26978e-06	7.34755	PDZRN4	PDZ domain containing ring finger 4	ENSG00000165966
P37837	-4.04518	-5.00967	-3.0807	6.45626	-8.36316	3.59438e-12	2.21266e-10	17.3821	TALDO1	transaldolase 1	ENSG00000177156
P06703	-4.0658	-5.22635	-2.90524	6.08921	-6.98687	1.30599e-09	4.33881e-08	11.7455	S100A6	S100 calcium binding protein A6	ENSG00000197956
Q96ND8	-4.09775	-5.61221	-2.58329	7.38776	-5.39621	8.73273e-07	1.21044e-05	5.53371	ZNF583	zinc finger protein 583	ENSG00000198440
Q6UWV2	-4.09997	-5.64665	-2.5533	5.78191	-5.28669	1.34144e-06	1.71258e-05	5.1255	MPZL3	myelin protein zero like 3	ENSG00000160588
P26447	-4.11176	-5.07008	-3.15343	5.99498	-8.55541	1.58323e-12	1.06894e-10	18.1654	S100A4	S100 calcium binding protein A4	ENSG00000196154
P07737	-4.14317	-5.22312	-3.06321	7.59694	-7.65039	7.6666e-11	3.4883e-09	14.4568	PFN1	profilin 1	ENSG00000108518
Q68D86	-4.23785	-5.25285	-3.22285	6.15391	-8.32542	4.22215e-12	2.52484e-10	17.2283	CCDC102B	coiled-coil domain containing 102B	ENSG00000150636
P60660	-4.24218	-5.30824	-3.17612	6.30914	-7.93508	2.26066e-11	1.16183e-09	15.6246	MYL6	myosin light chain 6	ENSG00000092841
P20160	-4.32348	-5.15115	-3.49581	6.30256	-10.4161	6.18069e-16	9.9509e-14	25.6381	AZU1	azurocidin 1	ENSG00000172232
P50452	-4.34145	-5.77075	-2.91214	6.51824	-6.05776	6.15069e-08	1.14941e-06	8.06283	SERPINB8	serpin family B member 8	ENSG00000166401
P31949	-4.42123	-5.43959	-3.40286	6.32176	-8.65701	1.02681e-12	7.67538e-11	18.5789	S100A11	S100 calcium binding protein A11	ENSG00000163191
P25815	-4.43909	-5.4116	-3.46658	6.12023	-9.10179	1.54845e-13	1.40909e-11	20.3842	S100P	S100 calcium binding protein P	ENSG00000163993
P29401	-4.45987	-5.35181	-3.56792	7.77321	-9.97034	3.96652e-15	5.53461e-13	23.8731	TKT	transketolase	ENSG00000163931
Q14186	-4.50825	-6.3599	-2.65661	6.22643	-4.85572	7.02412e-06	7.0342e-05	3.5547	TFDP1	transcription factor Dp-1	ENSG00000198176
P62805	-4.61277	-5.75669	-3.46884	6.55358	-8.04204	1.50533e-11	8.41869e-10	16.015	H4C9	H4 clustered histone 9	ENSG00000276180
Q9NVV5	-4.63527	-6.42657	-2.84397	6.57928	-5.16071	2.18898e-06	2.50357e-05	4.66024	AIG1	androgen induced 1	ENSG00000146416
P11142	-4.6889	-5.64285	-3.73495	6.90464	-9.80105	8.0702e-15	8.88996e-13	23.1978	HSPA8	heat shock protein family A (Hsp70) member 8	ENSG00000109971
P05109	-4.70191	-5.65469	-3.74913	8.71208	-9.8403	6.84357e-15	8.32802e-13	23.3546	S100A8	S100 calcium binding protein A8	ENSG00000143546
Q4KMZ1	-4.70803	-6.34145	-3.07461	6.53835	-5.74834	2.15265e-07	3.46577e-06	6.86753	IQCC	IQ motif containing C	ENSG00000160051
Q96T60	-4.74485	-6.38498	-3.10471	8.65258	-5.76959	1.97641e-07	3.26667e-06	6.94898	PNKP	polynucleotide kinase 3'-phosphatase	ENSG00000039650
P31146	-4.75449	-5.73681	-3.77216	7.06523	-9.65108	1.51679e-14	1.58732e-12	22.5975	CORO1A	coronin 1A	ENSG00000102879
P40937	-4.79711	-6.22453	-3.36968	6.20019	-6.70235	4.29726e-09	1.16909e-07	10.6062	RFC5	replication factor C subunit 5	ENSG00000111445
P52566	-4.87976	-5.73257	-4.02695	7.10975	-11.4097	1.04824e-17	3.13425e-15	29.4946	ARHGDIB	Rho GDP dissociation inhibitor beta	ENSG00000111348
P08311	-4.89099	-5.81411	-3.96788	6.67833	-10.5649	3.33445e-16	6.34456e-14	26.2232	CTSG	cathepsin G	ENSG00000100448
P22894	-5.04924	-5.89652	-4.20197	7.12987	-11.8831	1.55977e-18	6.52921e-16	31.2893	MMP8	matrix metallopeptidase 8	ENSG00000118113
Q01518	-5.09018	-5.985	-4.19536	6.82921	-11.3429	1.37418e-17	3.59521e-15	29.2392	CAP1	cyclase associated actin cytoskeleton regulatory protein 1	ENSG00000131236
P06241	-5.27356	-6.75968	-3.78744	7.81117	-7.07704	8.93998e-10	3.11856e-08	12.1081	FYN	FYN proto-oncogene, Src family tyrosine kinase	ENSG00000010810
Q9H4A4	-5.34008	-7.04361	-3.63656	7.08768	-6.25176	2.77913e-08	5.87547e-07	8.82161	RNPEP	arginyl aminopeptidase	ENSG00000176393
P80511	-5.36635	-6.27999	-4.45271	6.54174	-11.712	3.09599e-18	1.07999e-15	30.6441	S100A12	S100 calcium binding protein A12	ENSG00000163221
P24158	-5.37296	-6.26509	-4.48084	7.28132	-12.0092	9.42728e-19	4.93283e-16	31.7627	PRTN3	proteinase 3	ENSG00000196415
P08246	-5.51727	-6.56351	-4.47103	8.07091	-10.5152	4.09637e-16	7.14475e-14	26.0281	ELANE	elastase, neutrophil expressed	ENSG00000197561
Q9HD89	-5.61313	-6.46063	-4.76562	6.83285	-13.2066	8.72771e-21	6.08903e-18	36.1458	RETN	resistin	ENSG00000104918
P80188	-5.79881	-6.60889	-4.98874	7.21127	-14.2739	1.56277e-22	3.27089e-19	39.8803	LCN2	lipocalin 2	ENSG00000148346
P06702	-5.83267	-6.9146	-4.75075	8.694	-10.7505	1.63522e-16	3.42251e-14	26.898	S100A9	S100 calcium binding protein A9	ENSG00000163220
Q8IYU8	-5.87376	-7.22325	-4.52427	7.28064	-8.68057	1.00154e-12	7.67538e-11	18.6044	MICU2	mitochondrial calcium uptake 2	ENSG00000165487
O75554	-5.97803	-7.31533	-4.64074	7.94071	-8.91526	3.70738e-13	3.10382e-11	19.5529	WBP4	WW domain binding protein 4	ENSG00000120688
P05164	-6.12475	-7.01334	-5.23616	7.93231	-13.7441	1.13045e-21	1.18301e-18	38.0471	MPO	myeloperoxidase	ENSG00000005381

## Sheet: Table 2-AD associated proteins 
AD-altered proteins obtained from a metanalysis study by Pedrero-Prieto et.al 2020
Protein	number of Alzheimer's disease proteomic studies
APOE	18
VGF	15
TTR	14
CHGA	11
CST3	11
APOA1	10
SERPINA1	10
CLU	9
C4	9
PCSK1N	9
SPP1	9
C3	8
B2M	7
GC	7
PTGDS	7
A2M	6
ALB	6
APOH	6
CHI3L1	6
NPTX1	6
NPTXR	6
RBP4	6
SCG2	6
AGT	5
CNDP1	5
CP	5
CHGB	5
FABP	5
GSN	5
HP	5
ITM2B	5
SCG3	5
SERPINA3	5
TF	5
A1BG	4
APLP2	4
APP	4
APOD	4
CLSTN1	4
CFB	4
DAG1	4
FGA	4
FGB	4
GOT1	4
HPX	4
IGFBP2	4
MDH1	4
MCAM	4
NRXN1	4
PLG	4
RETN	4
SPARC	4
SCG5	4
SERPINF1	4
SPON1	4
AFM	3
ALDOA	3
AMBP	3
APLP1	3
APOA2	3
APOC1	3
BASP1	3
C2	3
CFD	3
CNTN1	3
CLEC3B	3
CXCL16	3
EFEMP1	3
HGF	3
ITIH1	3
KNG1	3
LRG1	3
MT3	3
NCAM1	3
NSG1	3
NEGR1	3
PPY	3
PRNP	3
PSAP	3
PKM	3
RNASE1	3
SERPINC1	3
SORT1	3
SPARCL1	3
SMOC1	3
SPOCK1	3
SOD1	3
VEGF	3
VEGFA	3
ACTA2	2
ADIPOQ	2
AZGP1	2
APOC2	2
ATP6AP1	2
CLSTN3	2
CPE	2
CTSD	2
CCL16	2
CD14	2
CD40	2
CD99	2
CADM3	2
CHL1	2
C1QB	2
C1R	2
C5	2
C6	2
C7	2
CNTN2	2
DCD	2
ENPP2	2
ENO2	2
FBLN1	2
GAP43	2
HRG	2
IGSF8	2
IGF2	2
IGFBP6	2
IGFBP7	2
INS	2
ITM2C	2
ITIH4	2
KLK6	2
KRT9	2
L1CAM	2
LTBP2	2
LCAT	2
LDLR	2
LYNX1	2
MMP10	2
MMP2	2
MB	2
NBL1	2
NPDC1	2
NRXN2	2
NRXN3	2
NCAN	2
NFASC	2
NRGN	2
NRCAM	2
NPTX2	2
ORM1	2
OGN	2
PBXIP1	2
PGLYRP2	2
PAM	2
PPIB	2
PENK	2
PRL	2
PTPRD	2
PTPRN	2
SEZ6L	2
SERPINA7	2
SERPINE1	2
SST	2
SPOCK2	2
SOD3	2
TAC3	2
TAC1	2
TGOLN2	2
TNFSF10	2
VTN	2
